# Supplementary material for: Increased scene complexity during free visual exploration reveals residual unilateral neglect in recovered stroke patients
Source: Neuropsychologia. 2022 Dec 15;177:108400. doi: 10.1016/j.neuropsychologia.2022.108400 (PMC9760574; doi:10.1016/j.neuropsychologia.2022.108400)
Supplement: Multimedia component 1 [file mmc1.csv]

,"subject","timeInTrial","complexity","group","lesion","xPupil","yPupil","duration","xWorld","yWorld","zWorld","xHead","yHead","zHead"
1,"p02",261.2992,"low","stroke","left",-14.5124366357381,3.99825449785657,311.168,67.7627392307692,41.4521338461538,67.7627392307692,115.897626666667,44.688514,184.992506666667
2,"p02",828.7744,"low","stroke","left",-11.6173423652424,0.203516921043242,81.2928000000001,113.5213625,44.68547625,113.5213625,115.898075,44.6882575,184.9901
3,"p02",1027.7504,"low","stroke","left",-15.4117760070497,3.61541973874943,121.792,66.4582941666667,41.8459575,66.4582941666667,115.897316666667,44.6880266666667,184.994741666667
4,"p02",1349.0176,"low","stroke","left",-14.9949256634542,4.50306484725137,294.4,68.8268218518518,41.0811159259259,68.8268218518518,115.897281481481,44.6879503703704,184.99652962963
5,"p02",1665.3696,"low","stroke","left",-14.7816594997587,4.52425795841956,90.752,68.7215177777778,41.2055033333333,68.7215177777778,115.897222222222,44.6879522222222,184.9954
6,"p02",1950.6048,"low","stroke","left",-14.8228326966596,3.73610894121367,513.6256,67.5525074358974,41.5454317948718,67.5525074358974,115.896282978723,44.6876874468085,184.995370212766
7,"p02",2586.9056,"low","stroke","left",-7.18513890602195,4.40621194707671,84.7615999999998,80.8856883333333,41.95126,80.8856883333333,115.8978125,44.68799625,184.9918375
8,"p02",2783.3728,"low","stroke","left",-14.2931700654076,4.17649298705559,87.7696000000001,68.6713642857143,41.2555314285714,68.6713642857143,115.897033333333,44.68793,184.992666666667
9,"p02",3004.7872,"low","stroke","left",-14.8016069265442,4.22885848394985,88.2687999999998,68.61908875,41.1578075,68.61908875,115.897033333333,44.6878544444444,184.992533333333
10,"p02",3548.8512,"low","stroke","left",-6.35223198750915,-3.93961586983546,133.6448,60.4407769230769,48.3585638461538,60.4407769230769,115.898469230769,44.6887884615385,184.9928
11,"p02",3816.1408,"low","stroke","left",-12.4049577255567,3.39986389722816,165.5552,68.130870625,42.064111875,68.130870625,115.897625,44.687591875,184.9903125
12,"p02",4119.3216,"low","stroke","left",-14.2806981815664,3.83047018571963,124.672,67.6689590909091,41.5618290909091,67.6689590909091,115.898016666667,44.6877616666667,184.992158333333
13,"p02",4495.8848,"low","stroke","left",-15.5239680286893,-7.83147898150432,159.5776,52.7513806666667,54.028244,52.7513806666667,115.898673333333,44.689114,184.994066666667
14,"p02",5049.92,"low","stroke","left",-14.8206437498844,4.27848845264386,247.334400000001,67.277472173913,41.5120934782609,67.277472173913,115.897895652174,44.6879091304348,184.993382608696
15,"p02",5508.6848,"low","stroke","left",-15.3025386603155,5.49629868591808,494.553599999999,69.6067211363636,40.4055479545455,69.6067211363636,115.898227272727,44.6879627272727,184.991888636364
16,"p02",6126.8992,"low","stroke","left",-12.0320398857134,6.03465761399711,107.9936,82.885642,41.185509,82.885642,115.89812,44.68779,184.99177
17,"p02",7354.4192,"low","stroke","left",-19.8529852325555,2.70804970317495,145.6128,62.4493525,42.0775691666667,62.4493525,115.897492307692,44.6879184615385,184.991569230769
18,"p02",25869.7472,"low","stroke","left",43.0474055696668,20.1761359893796,81.7792000000009,110.8222875,42.13979125,110.8222875,115.8762125,44.67257875,185.02605
19,"p02",36373.9904,"low","stroke","left",-15.0222879707208,4.23745098079763,211.430399999997,66.9548833333333,41.17592,66.9548833333333,115.882441176471,44.6839923529412,184.961552941176
20,"p02",37589.376,"low","stroke","left",1.49278344737475,-0.672887792843456,114.700799999999,74.830768,45.85196,74.830768,115.88345,44.686245,184.97426
21,"p02",39254.5152,"low","stroke","left",24.422047095683,-14.3417202244511,81.7792000000045,33.61966,69.24248375,33.61966,115.8977,44.6949975,184.983975
22,"p02",39448.9984,"low","stroke","left",28.3339066177368,-9.09744558796513,91.7503999999972,100.537788888889,47.7577311111111,100.537788888889,115.897011111111,44.69435,184.986033333333
23,"p02",41761.3952,"low","stroke","left",-17.2173255194454,5.42970862552923,84.2880000000005,67.152515,40.84438125,67.152515,115.8839375,44.687495,184.9895875
24,"p02",43236.4928,"low","stroke","left",-15.8106252913323,5.11518901145404,138.624000000003,67.971528,40.797646,67.971528,115.885625,44.6878358333333,184.989666666667
25,"p02",44315.7248,"low","stroke","left",-4.44902458387595,-10.5856987133339,320.32,54.3550472413793,56.4282251724138,54.3550472413793,115.890327586207,44.6908406896552,184.9891
26,"p02",44974.144,"low","stroke","left",0.944223867337346,-3.28126772017094,119.68,70.9467509090909,47.6241136363636,70.9467509090909,115.889218181818,44.6896963636364,184.988172727273
27,"p02",45744.9728,"low","stroke","left",0.55038328641504,6.05625441554564,166.566400000003,83.2130053333333,41.1071546666667,83.2130053333333,115.884846666667,44.6865826666667,184.991573333333
28,"p02",47343.4112,"low","stroke","left",0.737039234916938,5.02165610926845,102.3488,81.8739133333333,41.6904111111111,81.8739133333333,115.88012,44.682111,184.98765
29,"p02",54411.0976,"low","stroke","left",-16.0411946680124,6.99331220647689,135.641600000003,103.0323,43.2020025,103.0323,115.888530769231,44.6882438461538,184.988830769231
30,"p02",339.6224,"medium","stroke","left",-17.698433427942,-6.2979154542663,147.596799999999,56.787645,51.3771,56.787645,115.89152,44.691288,184.95938
31,"p02",616.883200000004,"medium","stroke","left",-17.7670604407835,-14.5547819081638,128.652799999996,58.0718766666667,60.10553,58.0718766666667,115.8946,44.691914,184.95618
32,"p02",2233.2032,"medium","stroke","left",14.2492719066582,-19.6416466055326,90.7520000000004,95.7351775,52.236325,95.7351775,115.90954,44.69728,185.011
33,"p02",2410.7264,"medium","stroke","left",12.7885413051905,-24.5198622263428,133.644800000002,96.0338,53.9173283333333,96.0338,115.903971428571,44.6969471428571,184.987985714286
34,"p02",8107.00799999999,"medium","stroke","left",84.9727441185074,-18.1871703048065,114.700800000006,114.3454,55.3027125,114.3454,115.92475,44.69266,185.0485
35,"p02",10017.9584,"medium","stroke","left",81.8029635718004,-19.0863998554904,88.7551999999996,114.22426,49.643938,114.22426,115.93496,44.695754,185.04242
36,"p02",12072.5248,"medium","stroke","left",-19.2747904527046,-30.0759489206079,101.734400000001,72.08402,71.14969,72.08402,115.907925,44.701105,184.990875
37,"p02",19726.784,"medium","stroke","left",-11.8581970872695,-4.44082345825038,109.708799999993,59.02646,49.48936,59.02646,115.892,44.6908166666667,184.956966666667
38,"p02",20458.3936,"medium","stroke","left",-21.8414385966068,-13.7381528244944,110.707200000004,51.6447033333333,61.0986466666667,51.6447033333333,115.898216666667,44.692485,184.944683333333
39,"p02",22756.992,"medium","stroke","left",13.4741340756709,-13.5842343669537,111.283199999991,96.100706,49.646214,96.100706,115.901,44.6955716666667,184.972716666667
40,"p02",23422.3488,"medium","stroke","left",15.3124984910689,-6.85979188916654,90.7648000000045,104.68771,46.042735,104.68771,115.89564,44.690946,184.97796
41,"p02",29586.7264,"medium","stroke","left",54.4196295492964,-1.61245264423351,87.7695999999996,98.857252,45.80919,98.857252,115.90326,44.690822,185.0088
42,"p02",29940.6208,"medium","stroke","left",53.4592119982176,-1.64358527060122,90.7520000000077,98.390882,45.783728,98.390882,115.91242,44.69043,185.02292
43,"p02",30763.4176,"medium","stroke","left",57.3898464262764,1.70020908355547,132.646399999998,107.439833333333,44.3509183333333,107.439833333333,115.896285714286,44.6824271428571,185.031142857143
44,"p02",31206.0672,"medium","stroke","left",68.3720327989692,4.79187189969687,90.4447999999975,112.1449,44.196696,112.1449,115.89956,44.680732,185.03788
45,"p02",31340.9024,"medium","stroke","left",68.321393714544,4.54795773134031,133.644800000009,112.0839,44.237745,112.0839,115.898114285714,44.6802485714286,185.037171428571
46,"p02",32072.9472,"medium","stroke","left",43.1405803337686,10.8566667647584,112.691200000001,109.076283333333,42.894715,109.076283333333,115.885783333333,44.6743933333333,185.031883333333
47,"p02",34252.0064,"medium","stroke","left",-4.64660561834583,-35.1113902746643,87.7568000000028,63.942515,81.4302175,63.942515,115.91472,44.7014,184.9785
48,"p02",35587.4688,"medium","stroke","left",-34.468002893556,-20.6432997009008,320.140800000008,29.447705,84.5300014285714,29.447705,115.9134,44.693682,184.933426666667
49,"p02",36711.5136,"medium","stroke","left",-59.2340659138065,-9.49771539168761,197.478400000007,42.1213614285714,68.5149157142857,42.1213614285714,115.904525,44.685765,184.914025
50,"p02",37006.72,"medium","stroke","left",-53.9316725324654,-10.8948401134947,110.70719999999,100.15124,49.640708,100.15124,115.9049,44.68506,184.9135
51,"p02",37378.8928,"medium","stroke","left",-40.8144676543462,-16.6459871865751,119.487999999998,45.16986,72.251705,45.16986,115.90212,44.68736,184.9222
52,"p02",42603.6224,"medium","stroke","left",54.3078471116918,0.460779370060047,155.584000000003,106.891225,44.24249375,106.891225,115.9278625,44.6894,185.042575
53,"p02",44358.9248,"medium","stroke","left",3.51814655448047,1.94119012115628,222.399999999994,106.153565,44.303965,106.153565,115.877172727273,44.6807663636364,184.981163636364
54,"p02",46571.1488,"medium","stroke","left",-30.9088608735779,-3.6138599278387,333.721600000004,84.35665,47.0073766666667,84.35665,115.891736363636,44.6899527272727,184.948945454545
55,"p02",47415.0144,"medium","stroke","left",-48.4100580324468,-6.98204752217674,266.291199999992,52.8060518181818,56.0496954545455,52.8060518181818,115.892353846154,44.68843,184.942323076923
56,"p02",48150.5664,"medium","stroke","left",-38.7177438897006,-3.34622070899195,131.648000000001,52.5696066666667,49.503875,52.5696066666667,115.888742857143,44.6858142857143,184.940842857143
57,"p02",55619.1616,"medium","stroke","left",24.2534140465154,-41.2293446244618,180.518400000001,NA,NA,NA,115.935377777778,44.7059277777778,184.9783
58,"p02",55908.3904,"medium","stroke","left",15.1942243361481,-36.7245146084885,132.646399999998,93.36313,62.114702,93.36313,115.933428571429,44.7052657142857,184.979842857143
59,"p02",56934.2848,"medium","stroke","left",11.7000594080013,-21.7442948492928,107.712,96.055466,52.725514,96.055466,115.925033333333,44.7032533333333,184.98565
60,"p02",57285.3376,"medium","stroke","left",13.3155190463496,-27.9125282908579,134.886399999988,95.817,55.250656,95.817,115.921585714286,44.7024885714286,184.972557142857
61,"p02",58621.248,"medium","stroke","left",15.0839340358698,-33.8765005951278,264.294399999999,58.0436654545455,85.2137027272727,58.0436654545455,115.924446153846,44.7027507692308,184.979315384615
62,"p02",59019.1872,"medium","stroke","left",9.57053117079355,-30.8002185432742,288.742399999988,96.03968,56.2867533333333,96.03968,115.921721428571,44.7021414285714,184.982835714286
63,"p02",59463.3728,"medium","stroke","left",13.9274487407211,-29.405086423124,87.7695999999996,71.215865,70.3263675,71.215865,115.9217,44.701802,184.98126
64,"p02",59642.752,"medium","stroke","left",14.2506730974609,-28.8459141622651,158.182400000005,71.38472,69.9670957142857,71.38472,115.9222375,44.7017925,184.9804375
65,"p02",300.198399999994,"high","stroke","left",12.0507973607485,-31.795636132549,133.644800000009,95.991656,57.053412,95.991656,115.92818,44.703388,184.97594
66,"p02",567.487999999998,"high","stroke","left",9.488598915294,-33.2791063129256,101.721600000004,95.93968,57.834145,95.93968,115.929325,44.7038675,184.975125
67,"p02",801.856,"high","stroke","left",9.74651380269005,-32.9386685803902,165.2736,95.678815,57.974025,95.678815,115.926866666667,44.7028066666667,184.96765
68,"p02",1055.8976,"high","stroke","left",18.2933049957493,-32.8192558901517,111.705600000001,97.09072,58.01292,97.09072,115.92645,44.7030066666667,184.970083333333
69,"p02",1366.3744,"high","stroke","left",14.4841843310113,-38.7677200816925,136.332800000004,96.31195,60.92233,96.31195,115.928871428571,44.7034371428571,184.970142857143
70,"p02",1676.416,"high","stroke","left",30.2470202612561,-29.2989781802951,200.460800000001,72.9155766666667,74.3165244444444,72.9155766666667,115.92138,44.701945,184.97387
71,"p02",2077.3504,"high","stroke","left",15.8399278920271,-26.4423563871914,87.7568000000028,72.40622,66.9491033333333,72.40622,115.92172,44.701456,184.9773
72,"p02",3432.26880000001,"high","stroke","left",38.631616248606,-37.1822246684684,154.585599999991,NA,NA,NA,115.9294125,44.70197375,184.9921625
73,"p02",3719.50079999999,"high","stroke","left",29.7153117340114,-37.0074828978997,200.473600000012,70.0900533333333,84.2378133333333,70.0900533333333,115.92791,44.702044,184.98998
74,"p02",4609.088,"high","stroke","left",2.30873676737594,-32.2770031813619,110.374400000001,69.25325,73.428995,69.25325,115.923433333333,44.701535,184.981866666667
75,"p02",7574.784,"high","stroke","left",49.4842431861015,-2.39748508454691,336.102400000003,99.1421785714286,46.0985471428571,99.1421785714286,115.90198125,44.685615625,185.02548125
76,"p02",8040.5376,"high","stroke","left",51.533951298247,-2.84684114276927,201.459200000012,104.841088888889,45.9431788888889,104.841088888889,115.90063,44.68605,185.02254
77,"p02",9351.3088,"high","stroke","left",50.772445447228,-24.9283555424025,89.7664000000077,89.72244,63.894124,89.72244,115.93052,44.699498,185.01052
78,"p02",47957.1456,"high","stroke","left",58.3789592786202,-9.38016073677455,89.2799999999988,94.78099,52.233085,94.78099,115.89512,44.69101,185.04966
79,"p02",50959.7312,"high","stroke","left",-54.2881981218553,-8.6891272268992,86.7712000000174,47.0658566666667,62.22479,47.0658566666667,115.892125,44.6890475,184.928225
80,"p02",51105.344,"high","stroke","left",-53.2727968528096,-8.22003921851864,136.614399999991,49.0735833333333,61.43583,49.0735833333333,115.891916666667,44.6888316666667,184.9271
81,"p02",51526.1952,"high","stroke","left",-33.7492691056978,-12.4619292909561,169.54879999999,55.3693533333333,60.6846916666667,55.3693533333333,115.89085,44.6900166666667,184.931516666667
82,"p02",51857.3184,"high","stroke","left",-30.6461012554126,-17.5224681872044,134.630399999995,55.10323,66.9866425,55.10323,115.89732,44.689142,184.92596
83,"p02",52369.9456,"high","stroke","left",-43.6130019728128,-17.4846632855658,82.7776000000013,65.6841666666667,65.2105766666667,65.6841666666667,115.891875,44.69546,184.944525
84,"p02",59320.8832,"high","stroke","left",20.2961759866324,-31.5246497865857,100.736000000004,58.1699666666667,82.3499933333333,58.1699666666667,115.910425,44.7032725,184.97935
85,"p02",59846.8736,"high","stroke","left",17.0810578729119,-30.2859149018033,116.684799999988,70.95517,72.329802,70.95517,115.907633333333,44.7022966666667,184.962816666667
86,"p03",269.2736,"low","stroke","right",33.3260174561077,35.5686357766757,178.5216,150.624566666667,33.4908055555556,150.624566666667,161.9617,42.8170911111111,172.986022222222
87,"p03",2015.168,"low","stroke","right",42.4665746726757,14.8951515023477,131.648,144.5928,37.1162425,144.5928,161.956246153846,42.8171946153846,172.982776923077
88,"p03",3277.3376,"low","stroke","right",83.5462592835922,4.37874659676083,93.7472000000002,157.586685714286,41.1502314285714,157.586685714286,161.9811125,42.8275575,173.012775
89,"p03",11238.6176,"low","stroke","right",-50.5033120064277,5.39617404008877,149.5936,107.818066666667,34.336175,107.818066666667,161.984678571429,42.8246835714286,172.896128571429
90,"p03",19770.4832,"low","stroke","right",14.0215013043584,11.2952094109564,267.2896,133.8046,37.156508,133.8046,161.949703846154,42.8205711538462,173.028561538462
91,"p03",20422.7328,"low","stroke","right",14.9068365434203,19.6208002734292,221.1456,139.529258823529,34.7721270588235,139.529258823529,161.952580952381,42.8202138095238,173.019452380952
92,"p03",20761.1136,"low","stroke","right",13.6605175276651,13.0210524734137,99.7376000000004,135.108983333333,36.5959116666667,135.108983333333,161.95305,42.820812,173.01746
93,"p03",20904.7296,"low","stroke","right",12.7745087552685,12.6034264305222,235.379199999999,134.514871428571,36.7508585714286,134.514871428571,161.955040909091,42.8217954545455,173.019013636364
94,"p03",36936.6272,"low","stroke","right",12.7392850084741,12.4361856145785,111.360000000001,134.45885,36.792946,134.45885,161.971536363636,42.8292563636364,173.0066
95,"p03",37069.9264,"low","stroke","right",12.8864277538277,12.3740080103531,89.7664000000004,134.29508,36.888258,134.29508,161.971777777778,42.8294111111111,173.003944444444
96,"p03",37414.592,"low","stroke","right",15.019765910456,12.861053442821,210.547200000001,149.076375,39.8987691666667,149.076375,161.970815,42.827487,173.007475
97,"p03",38358.1696,"low","stroke","right",19.7294648753309,1.56834096970215,116.6976,113.100814285714,41.7698114285714,113.100814285714,161.971322222222,42.8274988888889,173.003855555556
98,"p03",41391.1296,"low","stroke","right",22.8591751646641,2.17789307848707,100.7232,115.063133333333,41.2744133333333,115.063133333333,161.97439,42.828127,172.99192
99,"p03",41678.9888,"low","stroke","right",28.9005754306719,-5.18599665583085,100.7232,106.40711,49.66577,106.40711,161.97502,42.829141,172.99213
100,"p03",41967.5648,"low","stroke","right",21.6984780840046,1.72924697782242,129.6512,114.311975,41.28371125,114.311975,161.97535,42.8281975,172.995916666667
101,"p03",44177.7536,"low","stroke","right",67.3707118643588,-19.7063004153874,85.7727999999988,135.123533333333,68.1416366666667,135.123533333333,161.9984125,42.84036,173.0014125
102,"p03",1314.816,"medium","stroke","right",58.5399276746797,41.3546190896264,138.534400000004,160.810633333333,41.0771483333333,160.810633333333,161.9147375,42.78997125,173.0122625
103,"p03",2966.3616,"medium","stroke","right",50.2858247159509,10.4877874994798,246.886399999996,144.8468,38.2199518181818,144.8468,161.95385,42.8147108333333,173.023333333333
104,"p03",4855.8848,"medium","stroke","right",73.1770092723009,37.8144129136559,87.7695999999996,161.22024,41.13993,161.22024,161.94694,42.803394,173.03092
105,"p03",5453.2864,"medium","stroke","right",81.1271933029453,29.758524362342,89.7664000000004,161.41725,41.2183125,161.41725,161.95896,42.809988,173.0391
106,"p03",5765.4656,"medium","stroke","right",77.5135408130564,20.3035750348445,134.131200000003,160.921885714286,41.3411557142857,160.921885714286,161.959871428571,42.81285,173.038514285714
107,"p03",7564.72320000001,"medium","stroke","right",47.8774193642845,-7.51383718983283,244.339199999988,123.89289,50.728786,123.89289,161.990975,42.83917,172.993691666667
108,"p03",9052.8768,"medium","stroke","right",46.948927734419,10.8976654425127,90.7648000000045,146.45118,39.15506,146.45118,161.98462,42.831944,172.99992
109,"p03",9740.6464,"medium","stroke","right",43.7206028751931,14.3476030277852,357.0432,151.359382352941,39.3564317647059,151.359382352941,161.978158823529,42.8279782352941,173.003935294118
110,"p03",10451.7376,"medium","stroke","right",40.0223755011133,8.98897329236625,112.703999999998,145.24445,39.6362583333333,145.24445,161.978316666667,42.82848,173.003366666667
111,"p03",12829.8752,"medium","stroke","right",-51.5216021021159,6.22130707458598,289.228800000012,146.6049,40.5425838461538,146.6049,161.9888,42.8295614285714,172.933164285714
112,"p03",17498.432,"medium","stroke","right",-72.9977033077498,14.3016626443882,289.228799999997,152.679953846154,34.2233976923077,152.679953846154,162.001585714286,42.8184321428571,172.91005
113,"p03",18896.6656,"medium","stroke","right",-71.7735762542521,33.6044045963105,179.660799999998,161.162088888889,40.8154011111111,161.162088888889,161.990722222222,42.8006166666667,172.8915
114,"p03",23093.8496,"medium","stroke","right",-42.4916458790349,18.7178667230258,87.9360000000015,147.19772,36.280082,147.19772,161.94606,42.814522,172.9624
115,"p03",26090.7776,"medium","stroke","right",-15.198577132828,-6.18515159914459,200.460800000001,139.28961,46.086433,139.28961,161.99186,42.838078,172.96345
116,"p03",30623.2192,"medium","stroke","right",73.4445468405162,-39.1088596009866,287.231999999989,NA,NA,NA,162.022614285714,42.8425592857143,172.986578571429
117,"p03",31887.0016,"medium","stroke","right",71.5001946717449,-37.6053940241663,177.523199999996,NA,NA,NA,162.036111111111,42.8423977777778,172.977766666667
118,"p03",33031.7312,"medium","stroke","right",33.5860575190059,6.23516028728067,89.7535999999964,135.20626,39.534496,135.20626,162.00548,42.831396,172.9987
119,"p03",34235.0464,"medium","stroke","right",38.9027841045185,9.76287400797185,85.7599999999948,146.76866,39.96239,146.76866,161.99502,42.82939,172.97818
120,"p03",34387.6352,"medium","stroke","right",38.7593770948444,10.0744849043536,157.1584,146.8788125,39.9721325,146.8788125,161.9941875,42.8287925,172.981925
121,"p03",40386.5472,"medium","stroke","right",6.08945327537353,28.3783222560008,136.243199999997,144.486016666667,33.6723783333333,144.486016666667,161.969228571429,42.8205185714286,172.961928571429
122,"p03",42630.1952,"medium","stroke","right",-48.0775462698734,17.2234707568469,155.584000000003,144.9987875,35.15578,144.9987875,161.9716,42.81137,172.908875
123,"p03",43607.7056,"medium","stroke","right",-43.6393026576612,7.80510909683184,315.161600000007,145.446028571429,40.2242135714286,145.446028571429,161.98726,42.8320673333333,172.964173333333
124,"p03",44052.5184,"medium","stroke","right",-44.3138646253269,18.3403936036177,177.523199999996,147.054366666667,36.0761877777778,147.054366666667,161.988477777778,42.8313877777778,172.968333333333
125,"p03",45006.0416,"medium","stroke","right",-41.8932888146698,10.9317636171767,223.360000000001,146.010836363636,39.0439845454545,146.010836363636,161.996381818182,42.8380909090909,172.980754545455
126,"p03",46228.2496,"medium","stroke","right",-15.343266823522,-3.41300813003896,111.257600000012,136.470566666667,44.9678833333333,136.470566666667,162.00885,42.84378,173.0045
127,"p03",47671.9744,"medium","stroke","right",-44.0114547554685,12.2387261949358,222.412799999991,146.85155,38.676131,146.85155,162.005336363636,42.8420372727273,173.012981818182
128,"p03",48317.2864,"medium","stroke","right",-42.8734963688344,-1.57690720568748,221.9136,143.7307,44.1875227272727,143.7307,162.019690909091,42.8501690909091,173.021154545455
129,"p03",50249.8048,"medium","stroke","right",-48.3172648544064,14.0022300330131,88.7680000000109,145.58476,36.927166,145.58476,162.02764,42.8519,172.98774
130,"p03",54291.8144,"medium","stroke","right",-4.95389963703392,59.1713433553434,88.7679999999964,160.68374,40.732392,160.68374,161.9496,42.801164,173.03828
131,"p03",57667.4304,"medium","stroke","right",47.7209522592786,10.5825849701832,156.339200000002,145.712785714286,39.2603628571429,145.712785714286,162.0029125,42.8403,173.03605
132,"p03",819.878400000001,"high","stroke","right",52.4314340501147,15.7017931583486,133.644800000009,158.691142857143,41.5393528571429,158.691142857143,162.014557142857,42.8360257142857,173.061785714286
133,"p03",2797.69600000001,"high","stroke","right",73.864051277632,-21.1514153986186,88.5119999999879,146.24932,63.72173,146.24932,162.0563,42.848626,172.98304
134,"p03",3397.44,"high","stroke","right",61.845624995099,-4.47117359675766,287.219200000007,133.654757142857,48.59777,133.654757142857,162.043171428571,42.8441542857143,172.989371428571
135,"p03",3842.24000000001,"high","stroke","right",63.6455734865326,-6.80556396230719,154.585600000006,134.870125,51.2218225,134.870125,162.0412625,42.84384125,172.99095
136,"p03",4774.4256,"high","stroke","right",61.7673280535222,-8.64151684586128,200.460800000001,131.79221,53.774891,131.79221,162.03541,42.842422,172.9897
137,"p03",5507.45600000001,"high","stroke","right",62.5858969384151,-15.8760491634219,110.707200000004,131.801566666667,61.878795,131.801566666667,162.040766666667,42.84436,172.98375
138,"p03",8460.53120000001,"high","stroke","right",61.2169312597685,-2.7732520100879,90.7519999999931,135.45346,47.367416,135.45346,162.03206,42.83806,172.97518
139,"p03",8794.432,"high","stroke","right",62.5140989803639,7.28151439829857,178.060800000007,144.006711111111,38.2933744444444,144.006711111111,162.028666666667,42.8366911111111,172.9777
140,"p03",9417.024,"high","stroke","right",60.842915613028,14.4263480047648,88.7679999999964,159.01032,41.360042,159.01032,162.0345,42.835184,172.99064
141,"p03",9728.19200000001,"high","stroke","right",61.9762455847217,-2.57366456406004,88.7679999999964,137.20902,46.037108,137.20902,162.03042,42.836354,172.98518
142,"p03",10837.8368,"high","stroke","right",61.5390424181549,-6.98713079059752,115.686399999977,131.933216666667,51.0947783333333,131.933216666667,162.025916666667,42.836155,172.987683333333
143,"p03",11104.128,"high","stroke","right",63.9932903714913,-8.54899437683548,135.641600000003,136.307614285714,52.1763514285714,136.307614285714,162.023214285714,42.8365514285714,172.985757142857
144,"p03",11615.7568,"high","stroke","right",62.7263233910317,-6.50928847921609,265.856,133.033475,50.7379916666667,133.033475,162.024384615385,42.8367184615385,172.984284615385
145,"p03",12039.744,"high","stroke","right",59.8696434513248,0.192556952816508,220.415999999997,136.25862,43.765074,136.25862,162.025463636364,42.8363090909091,172.983581818182
146,"p03",13986.3168,"high","stroke","right",-17.694826086954,-2.85705462070766,222.438400000014,136.337581818182,44.5879763636364,136.337581818182,162.004809090909,42.8340481818182,172.9274
147,"p03",17168.8832,"high","stroke","right",50.7452086334143,-13.6875317855781,489.70239999998,123.265743478261,58.5464217391304,123.265743478261,162.02302173913,42.8412226086957,172.990086956522
148,"p03",18257.408,"high","stroke","right",60.2641169968727,3.16164873134136,110.707200000004,137.439283333333,40.7965966666667,137.439283333333,162.019383333333,42.83718,172.998716666667
149,"p03",18635.2,"high","stroke","right",63.1482976880557,-7.08411045754651,199.462399999989,133.37613,50.928769,133.37613,162.017,42.837476,172.9945
150,"p03",19323.3536,"high","stroke","right",61.891864468975,-4.63716831830692,389.964800000016,132.886729411765,49.2981676470588,132.886729411765,162.015227777778,42.83731,172.991105555556
151,"p03",19857.3056,"high","stroke","right",59.9060551423514,3.65652261247183,133.644800000009,137.006728571429,40.8744171428571,137.006728571429,162.019842857143,42.8379171428571,172.992671428571
152,"p03",20279.1808,"high","stroke","right",62.5203467117639,-5.78284840283044,222.399999999994,133.333918181818,50.0726536363636,133.333918181818,162.0272,42.8405918181818,172.9978
153,"p03",21366.1696,"high","stroke","right",59.5619772436694,2.98507955413244,90.7520000000077,136.28838,41.755674,136.28838,162.02084,42.838896,173.01622
154,"p03",21656.4608,"high","stroke","right",60.3262925638024,-5.67343110004785,110.975999999995,131.082916666667,50.7018283333333,131.082916666667,162.021383333333,42.83993,173.0156
155,"p03",26412.1984,"high","stroke","right",13.8287256780818,-38.2369436789509,88.320000000007,NA,NA,NA,162.03244,42.851742,173.00042
156,"p03",27388.1344,"high","stroke","right",16.7893517081264,11.132387113688,89.7663999999932,150.693375,40.744735,150.693375,162.0039,42.838012,173.00718
157,"p03",28790.208,"high","stroke","right",20.3481261082382,-2.00856284931273,86.7711999999883,123.82288,45.203604,123.82288,161.99702,42.834328,172.99876
158,"p03",29210.0864,"high","stroke","right",28.0894337488099,-6.8588495194532,133.632000000012,75.8224671428571,57.6232028571429,75.8224671428571,161.999857142857,42.83504,173.001842857143
159,"p03",32475.8656,"high","stroke","right",26.0440671493838,0.545860985430593,132.646399999998,108.483742857143,44.0945314285714,108.483742857143,161.943614285714,42.8492971428571,173.066257142857
160,"p03",37093.888,"high","stroke","right",61.3661273977311,-4.1957153823495,90.7648000000045,131.72346,49.2762,131.72346,161.96392,42.834126,172.98058
161,"p03",38982.4128,"high","stroke","right",62.0241889637509,-7.32734629391065,110.681600000011,131.228483333333,53.58433,131.228483333333,162.030983333333,42.84341,173.04505
162,"p03",40181.3504,"high","stroke","right",62.477590543359,-5.86470885420903,88.7680000000109,134.03678,50.18692,134.03678,162.02284,42.84465,173.05192
163,"p03",43091.4944,"high","stroke","right",82.1494995365342,12.1919237711397,88.7680000000109,161.17538,41.66951,161.17538,162.01928,42.833004,173.05716
164,"p03",43914.2912,"high","stroke","right",71.7290656094153,9.12361128093616,87.7695999999996,151.60362,38.641296,151.60362,162.0169,42.83538,173.04728
165,"p03",45223.8976,"high","stroke","right",59.9998359982144,-7.27456704796929,178.777600000001,130.766025,52.056995,130.766025,162.010633333333,42.8405233333333,173.028388888889
166,"p03",45602.112,"high","stroke","right",63.2756264947647,-8.08031880106216,110.707200000004,133.9539,52.6137833333333,133.9539,162.0132,42.8408033333333,173.0273
167,"p03",46757.3888,"high","stroke","right",62.1868232476536,-23.6853943185841,110.707199999975,130.167066666667,73.5589866666667,130.167066666667,162.02135,42.84507,173.016983333333
168,"p03",47912.3456,"high","stroke","right",60.1008749084751,-6.18401548011653,132.646399999998,131.727266666667,49.9972916666667,131.727266666667,162.007014285714,42.8375085714286,173.0107
169,"p03",49245.2352,"high","stroke","right",46.0224751258156,8.08743860252279,88.7552000000142,141.7776,39.534584,141.7776,161.99556,42.831296,173.01408
170,"p03",49489.5744,"high","stroke","right",60.2189370724265,-1.0235071581763,155.584000000003,135.9966625,44.99563125,135.9966625,161.99265,42.83206375,173.0067875
171,"p03",50178.4448,"high","stroke","right",38.7986732956068,-5.81443593701382,111.923200000019,99.47709,52.5490533333333,99.47709,161.988466666667,42.8320383333333,173.000216666667
172,"p03",52531.9552,"high","stroke","right",45.4837537526597,-17.4239149927835,89.7664000000223,109.414975,67.3658275,109.414975,162.00318,42.837362,172.98998
173,"p03",53288.6784,"high","stroke","right",33.693559506112,-6.15656081712241,133.312000000005,129.6841,47.6101885714286,129.6841,161.996485714286,42.8343214285714,172.977471428571
174,"p03",57220.352,"high","stroke","right",13.8005024747736,-34.1578915544713,245.657600000006,NA,NA,NA,162.019841666667,42.8423375,172.961
175,"p03",57621.5936,"high","stroke","right",21.3784405786962,-28.6855957824886,87.7695999999996,NA,NA,NA,162.01966,42.84158,172.96248
176,"p03",59177.3568,"high","stroke","right",15.5294624061282,5.01710654847953,112.703999999998,146.106583333333,41.5796516666667,146.106583333333,161.997333333333,42.8318066666667,172.965816666667
177,"p03",59844.5696,"high","stroke","right",13.2748535962849,-2.04239717634748,87.7695999999996,131.57612,44.634594,131.57612,161.98982,42.830468,172.96422
178,"p04",724.7744,"low","stroke","right",19.5730710114064,0.568836827289197,307.1744,158.136018181818,33.7223172727273,158.136018181818,160.38425,33.6914125,71.033535625
179,"p04",1142.656,"low","stroke","right",17.985870898084,0.795074812683401,88.768,158.09652,33.698998,158.09652,160.38468,33.69123,71.03655
180,"p04",2007.232,"low","stroke","right",11.9041125138451,-7.45321009411082,157.2864,40.6247911111111,48.5384955555556,40.6247911111111,160.384216666667,33.6916041666667,71.0205191666667
181,"p04",2555.8656,"low","stroke","right",12.8178850325107,-5.75269628127617,180.5184,45.4276061538462,43.7024253846154,45.4276061538462,160.38586,33.692284,71.0261513333333
182,"p04",12833.4976,"low","stroke","right",43.7170088615819,11.4652298639492,95.7439999999988,147.98946,30.435262,147.98946,160.3839375,33.67581625,71.0648125
183,"p04",15804.9024,"low","stroke","right",70.0212015836691,-38.0994210222103,403.916799999999,NA,NA,NA,160.431857575758,33.7047493939394,71.0549903030303
184,"p04",16307.5584,"low","stroke","right",69.7149383375721,-40.775983285062,521.8176,NA,NA,NA,160.430876190476,33.7053492857143,71.0532769047619
185,"p04",17808.832,"low","stroke","right",68.7467334387276,-37.8166895739674,88.768,NA,NA,NA,160.429275,33.70756375,71.0439925
186,"p04",19748.1856,"low","stroke","right",9.42126781363556,-15.4655854078172,88.768,NA,NA,NA,160.4023875,33.69659375,70.99406125
187,"p04",22200.8576,"low","stroke","right",69.6810126857902,-37.6128989173359,122.675200000001,NA,NA,NA,160.447327272727,33.7112081818182,71.0376290909091
188,"p04",23992.3328,"low","stroke","right",47.5732178838281,0.983558426277496,192.486400000002,125.242475,32.3632258333333,125.242475,160.40510625,33.690335625,71.053871875
189,"p04",24901.9264,"low","stroke","right",42.9295069803897,-2.4088587537338,101.721600000001,149.370142857143,34.2571071428571,149.370142857143,160.399011111111,33.68934,71.0473477777778
190,"p04",28801.5744,"low","stroke","right",15.978412265332,-0.751044684489484,131.647999999997,125.43352,34.051815,125.43352,160.396736363636,33.68994,71.0249318181818
191,"p04",33547.1744,"low","stroke","right",53.8767093480744,14.1348722373239,281.446399999993,148.010605555556,28.35522,148.010605555556,160.408204347826,33.6787526086957,71.0735926086956
192,"p04",35812.7616,"low","stroke","right",7.14118252240422,-8.0701831625793,89.7536000000036,143.56332125,36.02793125,143.56332125,160.3910125,33.692535,70.99698
193,"p04",36543.808,"low","stroke","right",-4.1462545198306,-17.4314124031231,109.900800000003,NA,NA,NA,160.38983,33.693162,70.991915
194,"p04",37268.7744,"low","stroke","right",-1.09378678170111,-20.8649709241883,229.388800000001,NA,NA,NA,160.391825,33.6941035,70.992295
195,"p04",38107.5328,"low","stroke","right",-0.43037937486932,-20.8597491579932,126.182399999998,NA,NA,NA,160.390966666667,33.6936725,70.988785
196,"p04",47837.12,"low","stroke","right",59.2646834956012,-8.70494989324917,89.7664000000004,NA,NA,NA,160.40305,33.69200125,71.05349625
197,"p04",51270.2592,"low","stroke","right",21.5986574499506,-10.625719618029,88.7679999999964,15.768205,62.90207875,15.768205,160.3873375,33.69317875,70.9957975
198,"p04",52540.4928,"low","stroke","right",21.4270912526192,-11.8105343369608,148.608,10.5848366666667,67.9773625,10.5848366666667,160.39165,33.6939741666667,70.9989066666667
199,"p04",53428.1216,"low","stroke","right",13.6205147560647,-13.5286027062329,111.705600000001,NA,NA,NA,160.39593,33.694767,71.00187
200,"p04",54047.232,"low","stroke","right",20.3219941279317,-7.91396284734583,93.7599999999948,135.801748333333,37.0883833333333,135.801748333333,160.3969625,33.695245,71.012915
201,"p04",55098.432,"low","stroke","right",31.9495374942306,-5.56117298634327,112.703999999998,39.9648122222222,47.8593566666667,39.9648122222222,160.39778,33.693375,71.032744
202,"p04",55903.2832,"low","stroke","right",37.0163574779273,-12.2875200196796,87.7695999999996,31.8571325,70.63687875,31.8571325,160.4016,33.694755,71.03569
203,"p04",56014.9888,"low","stroke","right",36.7005413531756,-12.7499645543371,163.558400000002,30.5725242857143,71.0837921428571,30.5725242857143,160.403228571429,33.6946742857143,71.0387942857143
204,"p04",56301.2224,"low","stroke","right",32.8483923873297,-11.1235481926734,226.393600000003,27.6531705555556,64.136925,27.6531705555556,160.400936842105,33.6947357894737,71.0322305263158
205,"p04",56749.2352,"low","stroke","right",29.9366023317533,-9.16375821284195,91.2639999999956,27.93620125,56.57437125,27.93620125,160.400875,33.69466125,71.03049
206,"p04",56932.2496,"low","stroke","right",27.6034452985138,-6.76632843175482,138.6368,33.4161427272727,50.5806163636364,33.4161427272727,160.389316666667,33.694385,71.0048391666667
207,"p04",913.356799999994,"medium","stroke","right",13.7328453180955,-11.2207518455382,110.707200000004,108.6375,44.6975266666667,108.6375,160.400183333333,33.6983666666667,71.006095
208,"p04",2358.16959999999,"medium","stroke","right",10.2382248993834,7.00224393541288,109.696000000004,118.36966,28.411656,118.36966,160.3824,33.6828733333333,70.9850433333333
209,"p04",2622.464,"medium","stroke","right",14.812254059559,13.1511351693012,178.5216,151.60505,31.4261016666667,151.60505,160.382411111111,33.6816922222222,71.0134355555556
210,"p04",7421.31199999999,"medium","stroke","right",48.1449329490154,0.504305006189137,222.566400000011,131.22863,32.362152,131.22863,160.427254545455,33.6915163636364,71.06803
211,"p04",9442.1888,"medium","stroke","right",21.7548043450966,8.22618570966478,133.644799999995,125.312883333333,28.2392316666667,125.312883333333,160.375185714286,33.6815742857143,71.00648
212,"p04",10375.6928,"medium","stroke","right",31.7947729877354,3.72631471918052,287.948800000013,116.903238461538,30.1760638461538,116.903238461538,160.381992857143,33.6827957142857,71.0337364285714
213,"p04",10974.8992,"medium","stroke","right",19.9603567459285,0.180714924163627,155.596799999999,158.14275,33.6838466666667,158.14275,160.3778875,33.68399125,71.010335
214,"p04",11687.0016,"medium","stroke","right",33.9010473005623,-9.75502294110226,155.583999999988,123.395266666667,41.23696,123.395266666667,160.3880625,33.690985,71.0208675
215,"p04",22891.2768,"medium","stroke","right",11.1152700689197,-30.5257990168835,133.631999999998,109.773128571429,63.8947357142857,109.773128571429,160.414971428571,33.7072957142857,70.9890742857143
216,"p04",29890.3296,"medium","stroke","right",-22.5362186256581,34.0970816943909,88.448000000004,155.727725,30.2454675,155.727725,160.38712,33.671494,70.951326
217,"p04",34843.8912,"medium","stroke","right",47.3583344802393,-7.09927525482691,199.2448,130.54353,38.419594,130.54353,160.3863,33.682462,71.052609
218,"p04",38353.3568,"medium","stroke","right",42.7870312575714,-20.620399341146,132.646399999998,63.9110766666667,80.4298416666667,63.9110766666667,160.407257142857,33.69758,71.0421557142857
219,"p04",39417.7408,"medium","stroke","right",65.9113713706771,-13.5996930204815,91.7504000000044,131.26312,53.94352,131.26312,160.42026,33.695634,71.055294
220,"p04",39776.0512,"medium","stroke","right",68.4666738445718,-10.9471190262835,220.403200000001,134.6356125,49.815085,134.6356125,160.422136363636,33.69503,71.0577890909091
221,"p04",40087.2192,"medium","stroke","right",64.2009618828605,-10.4217075769535,375.987200000003,131.969841176471,47.8698329411765,131.969841176471,160.427794444444,33.6946561111111,71.0612127777778
222,"p04",40819.264,"medium","stroke","right",60.7622374021984,-23.5703532920116,289.279999999999,NA,NA,NA,160.450292857143,33.697295,71.0721378571429
223,"p04",41817.8176,"medium","stroke","right",41.3804416261853,-31.0378107645431,90.7648000000045,NA,NA,NA,160.40736,33.705666,71.026744
224,"p04",44683.4048,"medium","stroke","right",4.79590895206051,-35.191516501916,244.351999999999,109.23305,69.9505483333333,109.23305,160.415541666667,33.7093408333333,70.9867475
225,"p04",52966.9504,"medium","stroke","right",-47.70011324295,-26.3774556760394,111.705600000001,135.267833333333,52.2548916666667,135.267833333333,160.425833333333,33.7020666666667,70.9510816666667
226,"p04",56343.3856,"medium","stroke","right",-22.2960929350548,11.7401587956892,90.7648000000045,146.32692,30.520474,146.32692,160.39716,33.680862,70.953662
227,"p04",1802.7264,"high","stroke","right",59.8495817662603,-11.3090983820299,300.928,126.86754,50.204004,126.86754,160.41857,33.695911,71.050294
228,"p04",2310.144,"high","stroke","right",58.5288140496867,-10.5963882170984,104.716799999995,123.18735,49.226085,123.18735,160.42556,33.695332,71.056454
229,"p04",2690.0352,"high","stroke","right",58.7915909979768,-10.8301282638744,878.016000000003,124.100482608696,49.7704713043478,124.100482608696,160.422073333333,33.6951836666667,71.0537133333333
230,"p04",3636.864,"high","stroke","right",59.252233056095,-11.488836382388,171.878400000001,125.220583333333,51.0201,125.220583333333,160.419728571429,33.6950571428571,71.0516285714286
231,"p04",4022.7968,"high","stroke","right",58.9147438208166,-11.3685489283217,501.260800000004,124.857361538462,50.56595,124.857361538462,160.422227777778,33.6948088888889,71.0540127777778
232,"p04",4590.8864,"high","stroke","right",58.5706446109715,-10.7976139392263,165.555199999988,124.29986,49.838084,124.29986,160.421616666667,33.693515,71.05191
233,"p04",4991.80799999999,"high","stroke","right",58.8699423506855,-10.8787584180087,422.873600000006,124.268328571429,49.7314578571429,124.268328571429,160.420775,33.694514375,71.051655625
234,"p04",5575.03999999999,"high","stroke","right",59.0783253027777,-11.097577697143,83.775999999998,124.485133333333,50.2596733333333,124.485133333333,160.420575,33.6946225,71.0515125
235,"p04",5708.6848,"high","stroke","right",58.6047065145968,-10.7663724162462,1055.69279999999,124.118920689655,49.8736513793103,124.118920689655,160.42184,33.6944202857143,71.052874
236,"p04",7368.4096,"high","stroke","right",59.3594952005796,-9.7758142883084,105.228799999997,133.20555,45.29192,133.20555,160.426,33.694985,71.053475
237,"p04",7567.38559999999,"high","stroke","right",59.2116818131237,-9.82386134621652,100.736000000004,128.886133333333,46.0380666666667,128.886133333333,160.425,33.6936775,71.0541775
238,"p04",7766.86079999999,"high","stroke","right",59.6050228147337,-11.072129024372,909.567999999999,125.203457692308,50.0827184615385,125.203457692308,160.42188125,33.6932475,71.0542828125
239,"p04",8878.00319999999,"high","stroke","right",59.454979241931,-10.5101871841507,401.190400000007,126.80234,47.779721,126.80234,160.421276923077,33.6933623076923,71.0537161538462
240,"p04",9335.03999999999,"high","stroke","right",58.7160840363592,-9.75097734371521,86.7712000000029,132.54165,45.091785,132.54165,160.4285,33.69217,71.0650375
241,"p04",9533.504,"high","stroke","right",58.0016664764879,-10.2265166289361,360.03839999999,123.48983,49.08115,123.48983,160.426292857143,33.6922935714286,71.0652635714286
242,"p04",10189.6064,"high","stroke","right",57.741301776264,-9.74948446291479,132.1728,123.3344,48.847245,123.3344,160.43502,33.692532,71.073898
243,"p04",10868.6208,"high","stroke","right",58.5641166202829,-10.6768245321247,225.395200000014,124.118166666667,49.3868433333333,124.118166666667,160.440088888889,33.6932977777778,71.0744244444444
244,"p04",11229.6576,"high","stroke","right",47.8783272421537,-12.7881853763393,88.7679999999818,101.9134,53.28587,101.9134,160.4016,33.6966725,71.0319475
245,"p04",14375.4752,"high","stroke","right",58.0747996791998,-9.87762291863335,499.673600000009,128.077428571429,46.4982242857143,128.077428571429,160.43384375,33.692318125,71.06989
246,"p04",15303.0144,"high","stroke","right",58.6663122928692,-10.1077199492038,1257.53600000002,126.337048148148,47.6060055555556,126.337048148148,160.423192857143,33.6924942857143,71.0580219047619
247,"p04",16622.3872,"high","stroke","right",58.85261993931,-10.7816533273492,174.540799999988,123.85976,49.097932,123.85976,160.416371428571,33.6924685714286,71.0525342857143
248,"p04",17740.4416,"high","stroke","right",59.3434456832767,-10.7865622191261,371.468800000002,138.812625,41.7406233333333,138.812625,160.435564285714,33.6941214285714,71.0628685714286
249,"p04",18554.7264,"high","stroke","right",68.1174857774327,-7.79215467449501,98.7264000000141,140.252233333333,43.04238,140.252233333333,160.4224,33.6923975,71.05752
250,"p04",18882.8416,"high","stroke","right",66.8571819901764,-7.18360008559655,300.966400000005,134.32294,43.73284,134.32294,160.42411,33.691653,71.060027
251,"p04",19329.4208,"high","stroke","right",60.2150409029669,-10.999269779711,134.668800000014,136.25948,43.348362,136.25948,160.412716666667,33.6931116666667,71.0489716666667
252,"p04",23366.016,"high","stroke","right",33.3294706437861,14.1191724070095,128.652799999982,154.89188,31.953262,154.89188,160.37646,33.673286,71.041976
253,"p04",24164.1216,"high","stroke","right",36.819441847449,8.90078151934456,85.7728000000061,154.914275,32.5970525,154.914275,160.3659,33.672385,71.0267775
254,"p04",24298.7648,"high","stroke","right",36.8798624849324,8.60270479378427,87.7695999999996,154.96635,32.5654325,154.96635,160.373525,33.6726075,71.0438325
255,"p04",25016.8448,"high","stroke","right",46.7260167718559,6.45309965930319,98.7392000000109,129.6375,28.25988,129.6375,160.38105,33.6764425,71.048845
256,"p04",32332.8768,"high","stroke","right",86.4834914052684,0.925743670090299,101.734399999987,160.081166666667,33.55277,160.081166666667,160.454175,33.69335,71.0352025
257,"p04",32965.184,"high","stroke","right",85.3241729965929,-21.4292025873968,82.790399999998,159.355975,39.58472,159.355975,160.435825,33.7069325,71.01207
258,"p04",34127.1424,"high","stroke","right",82.9652779523285,4.19749329553458,219.417600000015,159.069383333333,32.7382033333333,159.069383333333,160.427988888889,33.6904344444444,71.0309655555556
259,"p04",34530.0736,"high","stroke","right",80.9328272009494,5.73885977218296,92.7488000000012,158.3431,32.3200366666667,158.3431,160.4229,33.6888775,71.03344
260,"p04",34856.7168,"high","stroke","right",81.5394062150609,-5.95137011075417,99.7247999999963,158.8161,35.62511,158.8161,160.42055,33.691155,71.0303875
261,"p04",35188.8256,"high","stroke","right",83.5080100250739,-11.521372555605,133.184000000008,159.370025,36.5891175,159.370025,160.41952,33.693452,71.026532
262,"p04",35669.5168,"high","stroke","right",83.8255492911491,-17.9643466396535,86.7712000000174,159.3363,39.044785,159.3363,160.42675,33.69783,71.019525
263,"p04",36411.5328,"high","stroke","right",81.8880643938313,-28.2490068828808,473.830400000006,158.42227,41.949259,158.42227,160.4401875,33.7082675,70.999866875
264,"p04",37039.7056,"high","stroke","right",83.9204494469298,-21.9177178628056,111.692800000019,159.576333333333,40.4147266666667,159.576333333333,160.44978,33.705742,71.007168
265,"p04",42505.9712,"high","stroke","right",-46.7294821414416,-11.6888451864028,85.7728000000061,137.69578,40.559322,137.69578,160.4348,33.695774,70.951762
266,"p04",47258.6368,"high","stroke","right",-64.2182182092342,-23.1825683602761,177.523199999996,146.8325375,47.064725,146.8325375,160.429811111111,33.6968466666667,70.9745211111111
267,"p04",47479.04,"high","stroke","right",-61.5397672199685,-21.3295239672069,134.195199999987,145.276,46.1617233333333,145.276,160.431314285714,33.6972071428571,70.9762328571429
268,"p04",51663.6928,"high","stroke","right",50.3396359721299,-8.31955571805212,233.139200000005,134.7818,39.8945475,134.7818,160.411675,33.69002,71.0776625
269,"p04",55981.376,"high","stroke","right",44.0211396751669,-17.2111178410593,135.641600000003,66.351128,74.00887,66.351128,160.4055,33.703442,71.02437
270,"p04",57029.5296,"high","stroke","right",12.5914027303573,-23.6941940153294,128.652799999982,111.8687,55.493005,111.8687,160.41008,33.705596,70.990732
271,"p04",58522.4192,"high","stroke","right",18.2310390760606,2.95351001200321,194.483199999988,135.50105,32.23519,135.50105,160.3923,33.6899514285714,71.0249328571429
272,"p05",110.7072,"low","stroke","left",-5.83258032525274,-7.69317712757404,240.4608,47.3456316666667,56.52943,47.3456316666667,138.372566666667,43.8482208333333,111.131316666667
273,"p05",417.9968,"low","stroke","left",-1.87458671957915,-6.76303211504848,177.216,65.12412875,52.5472475,65.12412875,138.372033333333,43.84775,111.131222222222
274,"p05",703.9232,"low","stroke","left",-3.98234192157116,-5.8731627555286,295.36,31.0706358333333,55.1558104166667,31.0706358333333,138.3718,43.8473804,111.136732
275,"p05",1347.3536,"low","stroke","left",-3.22670619084382,-2.31902183938831,83.7759999999998,35.24105875,48.741075,35.24105875,138.3715625,43.84619,111.1381625
276,"p05",1455.0656,"low","stroke","left",-3.26633955617416,-2.38500159789484,125.6704,34.84591625,49.1052975,34.84591625,138.370736363636,43.8458590909091,111.141136363636
277,"p05",1689.4464,"low","stroke","left",-4.30141614528589,-4.55935139797751,238.4384,33.9630183333333,52.6373333333333,33.9630183333333,138.3708,43.845792,111.135895
278,"p05",2272.3072,"low","stroke","left",-3.82123094388347,-6.550334018892,255.9104,28.0324588235294,57.0698788235294,28.0324588235294,138.371560869565,43.8459260869565,111.136952173913
279,"p05",2612.3136,"low","stroke","left",-3.62383598305037,-6.4841876739557,229.3888,27.2605475,57.0876675,27.2605475,138.371180952381,43.8458509523809,111.135747619048
280,"p05",2946.4192,"low","stroke","left",-1.30767100575116,-5.17627833558137,141.6192,25.270023,55.397738,25.270023,138.370938461538,43.8456346153846,111.1349
281,"p05",3361.3056,"low","stroke","left",-0.261999286689426,-3.69506852302017,90.7647999999999,29.18111,50.9585142857143,29.18111,138.372011111111,43.8455222222222,111.135533333333
282,"p05",3487.9744,"low","stroke","left",-0.488304422603795,-3.43704799064339,284.2496,29.66918,50.7408622222222,29.66918,138.371780769231,43.8452753846154,111.134730769231
283,"p05",3881.9328,"low","stroke","left",-4.66446092422169,-6.75270216800899,247.8976,29.2674183333333,57.1805425,29.2674183333333,138.371327272727,43.8452509090909,111.134086363636
284,"p05",4153.7664,"low","stroke","left",-4.65969392433923,-6.77582019752671,298.4576,28.9579713636364,57.5832813636364,28.9579713636364,138.371422222222,43.8452455555556,111.134618518519
285,"p05",4563.9296,"low","stroke","left",-10.9250876672434,-7.96387582137903,87.7568000000001,34.5630575,59.751815,34.5630575,138.371744444444,43.8454233333333,111.137633333333
286,"p05",4910.0032,"low","stroke","left",-10.4450148373115,-9.09197966689501,180.518400000001,33.4938181818182,61.8111981818182,33.4938181818182,138.373435294118,43.8460011764706,111.132847058824
287,"p05",5182.272,"low","stroke","left",-3.17613185603698,-7.11133478702559,190.0032,22.120325,58.664642,22.120325,138.373683333333,43.8459383333333,111.133861111111
288,"p05",5712.9088,"low","stroke","left",-7.85834876871843,18.2647497256185,80.7808000000005,109.3426,34.018444,109.3426,138.3715125,43.84310875,111.142125
289,"p05",27862.6304,"low","stroke","left",-5.21489815653937,-6.36403588118,90.7648000000008,31.53977,56.8698133333333,31.53977,138.3759,43.8488988888889,111.146455555556
290,"p05",28328.3968,"low","stroke","left",-6.02443456680541,-1.25887167602316,177.5232,40.18121,46.6696266666667,40.18121,138.3697125,43.8443075,111.13720625
291,"p05",29040,"low","stroke","left",-13.3255966076274,-7.63723180595963,224.959999999999,135.949007692308,44.1968792307692,135.949007692308,138.370047619048,43.8450942857143,111.136847619048
292,"p05",30143.1168,"low","stroke","left",-13.0500364003391,11.848969544662,84.2880000000005,85.349232,32.13601,85.349232,138.35845,43.8393225,111.1357875
293,"p05",30272.2816,"low","stroke","left",-12.9754934867935,12.3354480637138,201.459200000001,86.2271233333333,32.07149,86.2271233333333,138.358394736842,43.8385010526316,111.129368421053
294,"p05",30553.536,"low","stroke","left",-12.7863351063417,10.9985561527008,120.2048,79.70222125,32.59847,79.70222125,138.357136363636,43.8373427272727,111.126154545455
295,"p05",30697.2928,"low","stroke","left",-12.7521815334725,11.5268970951139,184.793600000001,81.8927455555555,32.4287022222222,81.8927455555555,138.356452941176,43.8374488235294,111.128817647059
296,"p05",32961.024,"low","stroke","left",-11.2800324226706,-10.6382896476786,103.718399999998,28.7910183333333,64.3542683333333,28.7910183333333,138.37886,43.851296,111.13441
297,"p05",33361.9584,"low","stroke","left",-24.7277078260781,-11.3498355873667,100.608,NA,NA,NA,138.37871,43.850968,111.13303
298,"p05",33519.4112,"low","stroke","left",-24.319041710434,-11.2260595042284,144.614399999999,NA,NA,NA,138.3797,43.8505735714286,111.127735714286
299,"p05",33743.808,"low","stroke","left",-24.233838769314,-10.9457956293325,126.182399999998,NA,NA,NA,138.379608333333,43.8503591666667,111.127066666667
300,"p05",35916.8256,"low","stroke","left",35.2178457595379,26.5986257709911,112.691200000001,118.0105125,31.69477375,118.0105125,138.369254545455,43.8265554545455,111.193718181818
301,"p05",36493.2864,"low","stroke","left",47.694393243323,-7.85732742351381,115.686399999999,36.8708642857143,66.1769385714286,36.8708642857143,138.378063636364,43.8448809090909,111.173809090909
302,"p05",40280.3328,"low","stroke","left",3.05957253366143,-3.50808624879391,126.656000000003,23.9160942857143,51.8876628571429,23.9160942857143,138.365645454545,43.8447409090909,111.143727272727
303,"p05",40519.6928,"low","stroke","left",-0.618324825032538,-2.65997891806578,231.372799999997,30.3430792857143,49.7648692857143,30.3430792857143,138.365435,43.844091,111.14467
304,"p05",40860.48,"low","stroke","left",-2.63632457289075,2.33030698900017,287.232000000004,42.0948886363636,40.0055613636364,42.0948886363636,138.364945833333,43.84302375,111.145641666667
305,"p05",41259.1488,"low","stroke","left",1.71771016718852,4.64921504307916,208.448000000004,38.4640629411765,37.9365358823529,38.4640629411765,138.364905882353,43.8422229411765,111.144423529412
306,"p05",41779.7632,"low","stroke","left",10.2863851340307,3.52647782967478,99.7248000000036,42.07075,38.3754225,42.07075,138.364733333333,43.8421488888889,111.1432
307,"p05",42007.1424,"low","stroke","left",16.1171788988454,2.81212851310143,118.6944,47.8362833333333,40.7911333333333,47.8362833333333,138.36492,43.842308,111.14318
308,"p05",42325.7984,"low","stroke","left",21.3541144657776,3.93134317622916,113.433600000004,55.2215757142857,38.91908,55.2215757142857,138.3646,43.84191,111.14543
309,"p05",42538.9696,"low","stroke","left",5.84854948935856,5.04134536264131,238.374400000001,60.1812969230769,37.0575276923077,60.1812969230769,138.363525,43.8411885,111.148565
310,"p05",42902.0032,"low","stroke","left",13.6677495355477,2.66772115556015,383.974399999999,46.1472082608696,39.5317443478261,46.1472082608696,138.363721875,43.84125875,111.157071875
311,"p05",50759.7568,"low","stroke","left",-14.916943713192,-6.24876623655289,163.571199999998,37.2916092307692,55.3188138461538,37.2916092307692,138.3594,43.8433814285714,111.136014285714
312,"p05",53615.9488,"low","stroke","left",-20.5095514967411,-1.8590119315424,116.684799999995,49.5869257142857,48.0282785714286,49.5869257142857,138.36091,43.84127,111.11232
313,"p05",54591.5648,"low","stroke","left",-34.7214061450279,-3.81172116485712,160.563200000004,65.8649045454546,50.5648890909091,65.8649045454546,138.365464285714,43.8433128571429,111.109621428571
314,"p05",57034.7136,"low","stroke","left",48.3226788760544,-2.39184871477168,90.7520000000004,107.633328571429,46.7746414285714,107.633328571429,138.37215,43.84260625,111.1719625
315,"p05",57216.2304,"low","stroke","left",47.6115231882673,-2.26536033046565,108.710400000004,106.63176,46.740514,106.63176,138.37393,43.842749,111.17289
316,"p05",59914.7776,"low","stroke","left",-5.99065111129804,0.6351056611772,80.2432000000044,109.4764,43.5934685714286,109.4764,138.364171428571,43.8398585714286,111.129414285714
317,"p05",1205.7088,"medium","stroke","left",-30.0054800102384,-12.539575371093,177.523199999996,110.31395,51.1633733333333,110.31395,138.371844444444,43.84726,111.130477777778
318,"p05",4201.35679999999,"medium","stroke","left",45.6189779097775,-11.9098256786011,110.707200000004,121.262666666667,49.669365,121.262666666667,138.381116666667,43.8491833333333,111.166816666667
319,"p05",9667.584,"medium","stroke","left",16.5654180690128,-9.54367375806793,154.598400000003,95.18915,51.8745725,95.18915,138.3791625,43.84794625,111.1544
320,"p05",10854.0288,"medium","stroke","left",25.0841415819445,-0.595732583473219,88.7680000000109,49.468205,45.268215,49.468205,138.37754,43.843206,111.15876
321,"p05",11455.424,"medium","stroke","left",40.4728618591263,4.82831031937097,109.708800000008,127.329683333333,42.852165,127.329683333333,138.378283333333,43.83925,111.176166666667
322,"p05",20450.7648,"medium","stroke","left",46.1200937400016,17.5787834428801,111.206399999995,124.1439,37.155265,124.1439,138.390516666667,43.8321283333333,111.1842
323,"p05",22006.08,"medium","stroke","left",7.64570042333758,19.9928734259215,244.326400000005,126.373475,39.5183616666667,126.373475,138.356875,43.8298791666667,111.141316666667
324,"p05",22294.2848,"medium","stroke","left",8.47380448026754,20.0465543217802,555.494399999996,127.552373076923,39.8368596153846,127.552373076923,138.35485,43.8299838461538,111.134396153846
325,"p05",23160.9472,"medium","stroke","left",8.80835381049311,19.880677403532,89.7663999999932,126.46548,39.519916,126.46548,138.3543,43.829964,111.1385
326,"p05",24693.4912,"medium","stroke","left",25.6420178534292,0.199384357462782,177.523199999996,50.8846522222222,44.3629733333333,50.8846522222222,138.396288888889,43.8447977777778,111.165877777778
327,"p05",25070.4896,"medium","stroke","left",27.2502081158178,1.66139086074112,111.692800000004,82.0595483333333,42.64788,82.0595483333333,138.392333333333,43.844265,111.1622
328,"p05",25337.28,"medium","stroke","left",36.2275337255078,6.16097560373958,311.692800000004,129.217193333333,42.5951513333333,129.217193333333,138.386146666667,43.8420953333333,111.16254
329,"p05",26626.4704,"medium","stroke","left",19.062929107305,3.53030267799984,201.459199999998,75.606377,40.275774,75.606377,138.37247,43.841817,111.14287
330,"p05",26953.024,"medium","stroke","left",14.8374972969814,-2.76555797016777,83.775999999998,51.70307,48.67883,51.70307,138.374133333333,43.842815,111.146166666667
331,"p05",27459.264,"medium","stroke","left",9.98333208810012,-8.95945278919279,177.523199999996,121.994828888889,46.6753755555556,121.994828888889,138.382444444444,43.8485855555556,111.137322222222
332,"p05",28102.8096,"medium","stroke","left",11.4572788859078,-10.7696825700497,89.7535999999964,53.5308675,60.884295,53.5308675,138.38736,43.851148,111.11834
333,"p05",28947.0976,"medium","stroke","left",12.585100421492,-7.80232477910949,88.7551999999996,115.675045,47.1337575,115.675045,138.39052,43.84989,111.1478
334,"p05",30370.3168,"medium","stroke","left",-65.8787192396801,10.3588232452439,177.203200000004,127.959666666667,39.5357633333333,127.959666666667,138.384377777778,43.8406255555556,111.085577777778
335,"p05",36611.6224,"medium","stroke","left",43.8456167350321,-0.636010725796034,199.05279999999,125.92575,44.252217,125.92575,138.37798,43.84116,111.16392
336,"p05",38622.4,"medium","stroke","left",1.6524540043762,-11.3332527646672,99.7375999999931,59.99643,60.600184,59.99643,138.393866666667,43.8529716666667,111.138983333333
337,"p05",38765.0176,"medium","stroke","left",1.28316125461337,-10.7015327165786,89.7663999999932,52.383484,60.87367,52.383484,138.39552,43.853396,111.14568
338,"p05",38965.4784,"medium","stroke","left",3.12418566847306,-20.7223862846933,178.521599999993,50.69857625,77.95417,50.69857625,138.395955555556,43.8550477777778,111.131122222222
339,"p05",39777.3184,"medium","stroke","left",22.5422151050256,3.49189361723708,388.479999999996,91.6603182352941,40.8829570588235,91.6603182352941,138.378168421053,43.8434610526316,111.143368421053
340,"p05",40231.6288,"medium","stroke","left",23.8291710854568,-0.984630593252049,111.206399999995,135.949066666667,43.910685,135.949066666667,138.378583333333,43.843745,111.145483333333
341,"p05",40475.9936,"medium","stroke","left",19.0174724049876,-3.87803632432894,111.692800000004,53.3475516666667,50.36364,53.3475516666667,138.379866666667,43.8442416666667,111.145966666667
342,"p05",40630.5792,"medium","stroke","left",13.7371669972745,-6.4397790107215,112.691200000001,53.14275,53.8951433333333,53.14275,138.382633333333,43.84448,111.1574
343,"p05",40787.1616,"medium","stroke","left",13.8045255789397,-6.88356043780199,132.646399999998,77.3034671428571,51.5904928571429,77.3034671428571,138.380857142857,43.8454928571429,111.143671428571
344,"p05",40964.6848,"medium","stroke","left",14.0023614407767,-8.02297440442369,139.622400000007,58.767985,55.368695,58.767985,138.38015,43.8463975,111.134825
345,"p05",42331.2512,"medium","stroke","left",-47.8364474006659,4.25632151345916,165.555200000003,111.975425,41.1456025,111.975425,138.3755375,43.841605,111.0871375
346,"p05",42553.6512,"medium","stroke","left",-52.2326580060324,5.88796408860685,222.412799999991,127.182445454545,42.03206,127.182445454545,138.376681818182,43.8402372727273,111.084345454545
347,"p05",44296.704,"medium","stroke","left",24.7755973090042,12.312901460547,133.286400000012,102.396598571429,35.29743,102.396598571429,138.3631,43.8372157142857,111.153871428571
348,"p05",44540.6976,"medium","stroke","left",33.8237254069622,12.3228915581107,133.644800000009,131.410057142857,42.0371871428571,131.410057142857,138.366942857143,43.8377171428571,111.157885714286
349,"p05",44963.6608,"medium","stroke","left",25.3583271775783,-0.532203077796659,398.937600000005,58.659337368421,44.9361247368421,58.659337368421,138.371668421053,43.8419831578947,111.157042105263
350,"p05",45785.4592,"medium","stroke","left",20.6053332774261,-0.782208393502152,109.708799999993,83.1589716666667,44.86501,83.1589716666667,138.375766666667,43.8437466666667,111.153966666667
351,"p05",45940.0448,"medium","stroke","left",21.1483514958497,-0.967189804972577,111.232000000004,83.2757166666667,44.88984,83.2757166666667,138.3745,43.8446683333333,111.147116666667
352,"p05",46428.928,"medium","stroke","left",15.5735686026824,-9.88288746324294,133.631999999998,54.3454128571429,59.8153757142857,54.3454128571429,138.383985714286,43.8499157142857,111.1464
353,"p05",47018.3424,"medium","stroke","left",26.3122947434983,-12.6157715162229,86.7712000000029,93.865618,55.16991,93.865618,138.391533333333,43.8524083333333,111.14525
354,"p05",47221.7984,"medium","stroke","left",25.902727068127,-12.9794317676963,102.732799999998,91.8870833333333,56.349235,91.8870833333333,138.393228571429,43.8521928571429,111.149428571429
355,"p05",48827.5456,"medium","stroke","left",9.4117004440464,-9.62220210413445,289.830400000006,52.1277214285714,59.4529314285714,52.1277214285714,138.388764285714,43.8512928571429,111.133857142857
356,"p05",49228.0832,"medium","stroke","left",-1.17558242892313,-3.38991618995518,242.99519999999,116.768541666667,45.0557408333333,116.768541666667,138.386533333333,43.85011,111.138425
357,"p05",49716.4544,"medium","stroke","left",2.22608876083672,-6.54331891569907,88.7551999999996,66.046282,52.687178,66.046282,138.38788,43.850618,111.13626
358,"p05",49960.7936,"medium","stroke","left",12.6269749785809,-2.80146840158723,155.584000000003,82.48250625,47.43147,82.48250625,138.3870625,43.85008375,111.13795
359,"p05",50627.5456,"medium","stroke","left",21.9367550562816,-1.49689802706437,106.803200000009,62.7987166666667,47.4781566666667,62.7987166666667,138.385333333333,43.8472016666667,111.150533333333
360,"p05",51016.5248,"medium","stroke","left",22.51780010833,-5.09962100607111,88.7680000000109,53.436536,53.432968,53.436536,138.38368,43.846942,111.14304
361,"p05",51237.8624,"medium","stroke","left",12.9713019731463,-11.7269900522712,358.054400000008,56.5036484615385,61.7542715384615,56.5036484615385,138.386264705882,43.8474658823529,111.149823529412
362,"p05",51865.1904,"medium","stroke","left",16.6882782082384,-11.032271059719,272.268800000005,54.7622727272727,61.5430590909091,54.7622727272727,138.387107142857,43.8475071428571,111.151621428571
363,"p05",52249.92,"medium","stroke","left",11.9388289014474,-2.96009176691237,310.835200000001,87.3852323076923,47.2132169230769,87.3852323076923,138.38486,43.846276,111.148113333333
364,"p05",52628.5696,"medium","stroke","left",19.7803379673505,-8.08893748150266,376.512000000002,65.24707625,55.986455,65.24707625,138.383955555556,43.8469705555556,111.144272222222
365,"p05",53115.776,"medium","stroke","left",14.9451467575372,-13.0700126690136,333.12000000001,55.1316125,64.5966375,55.1316125,138.3867875,43.847256875,111.1512125
366,"p05",53715.1744,"medium","stroke","left",12.3934169682137,-8.99906653207588,378.675199999998,90.2948116666667,52.5252044444444,90.2948116666667,138.388083333333,43.8470361111111,111.151616666667
367,"p05",54248.448,"medium","stroke","left",27.3229824560442,-9.3381889202054,157.107199999999,100.8358375,51.54364125,100.8358375,138.388475,43.84750125,111.151025
368,"p05",54603.5328,"medium","stroke","left",10.5547900945564,-5.55671655656123,245.35040000001,56.5749375,51.9595025,56.5749375,138.389475,43.8463175,111.1605
369,"p05",54936.64,"medium","stroke","left",8.1863869746273,-13.6985304456465,110.707200000004,95.59347,54.2318066666667,95.59347,138.3882,43.8474433333333,111.154016666667
370,"p05",58359.6672,"medium","stroke","left",15.9948268798694,-7.57724668995425,245.004799999995,92.563015,50.619727,92.563015,138.385466666667,43.8472466666667,111.142716666667
371,"p05",58825.856,"medium","stroke","left",20.8524662654915,-14.4918766122132,88.7551999999996,56.927065,66.060465,56.927065,138.38902,43.84922,111.14286
372,"p05",58958.5024,"medium","stroke","left",20.6928546033515,-14.1977763323517,133.632000000012,56.9383683333333,66.150735,56.9383683333333,138.390785714286,43.8490357142857,111.148128571429
373,"p05",59179.904,"medium","stroke","left",12.6354285987458,1.09259366599782,89.7663999999932,58.235168,43.240376,58.235168,138.3924,43.845714,111.16128
374,"p05",35.903999999995,"high","stroke","left",45.8809594717184,-3.23845593702569,304.179199999999,124.776446153846,45.4895346153846,124.776446153846,138.389242857143,43.8447078571429,111.160978571429
375,"p05",1072.15359999999,"high","stroke","left",59.3835010008655,-9.61761112836497,111.257600000012,126.265816666667,48.600275,126.265816666667,138.400983333333,43.8480633333333,111.166833333333
376,"p05",1963.52,"high","stroke","left",66.0944011785997,8.03455238104621,85.7727999999915,129.742575,40.6296825,129.742575,138.4203,43.840918,111.18352
377,"p05",5180.4672,"high","stroke","left",57.998845318507,-9.11785168370546,157.580799999996,124.1742,48.4769271428571,124.1742,138.4062,43.8475275,111.1707625
378,"p05",6224.5248,"high","stroke","left",59.7276400485555,-9.60842248080704,556.505600000004,124.669166666667,48.7488341666667,124.669166666667,138.395512,43.84709,111.1692
379,"p05",6846.86079999999,"high","stroke","left",60.9856702961973,-8.36326007503535,133.644800000009,126.299842857143,47.3552885714286,126.299842857143,138.400457142857,43.8460571428571,111.178157142857
380,"p05",8691.9424,"high","stroke","left",58.2031686377178,-7.20489429706859,131.648000000001,125.2901,47.5059971428571,125.2901,138.417585714286,43.8447014285714,111.186414285714
381,"p05",9557.4016,"high","stroke","left",57.6846696868851,-8.19821731893925,578.444799999997,124.012125925926,48.1694925925926,124.012125925926,138.412081481481,43.8454533333333,111.181859259259
382,"p05",10823.7824,"high","stroke","left",58.8827351015184,-8.37282806353826,755.852799999993,125.875108823529,47.7538991176471,125.875108823529,138.412345714286,43.844776,111.180991428571
383,"p05",13755.3152,"high","stroke","left",75.0659777584702,-21.7873447184917,444.697599999985,131.711223809524,55.052329047619,131.711223809524,138.448080952381,43.8523852380952,111.170947619048
384,"p05",14399.4752,"high","stroke","left",74.0919181012295,-23.0672449067592,177.523200000025,131.254611111111,55.2757544444444,131.254611111111,138.44,43.8531288888889,111.165333333333
385,"p05",14889.1648,"high","stroke","left",72.4514313934508,-22.8036114138757,443.967999999993,130.609095238095,54.974680952381,130.609095238095,138.439333333333,43.8525085714286,111.169404761905
386,"p05",15509.6704,"high","stroke","left",72.091189341162,-22.8974005723128,156.582399999985,130.746625,55.21470375,130.746625,138.4384,43.8531575,111.1709875
387,"p05",18041.9584,"high","stroke","left",-60.4714757621713,-21.3007635016703,111.667199999996,103.983933333333,71.5815516666667,103.983933333333,138.401783333333,43.85721,111.1049
388,"p05",19196.9152,"high","stroke","left",-51.9658539592983,-22.1146568656202,88.7680000000109,112.55346,61.240912,112.55346,138.44062,43.8542,111.09496
389,"p05",19841.2032,"high","stroke","left",-51.2219254151673,-14.2042837133966,178.176000000007,112.151033333333,54.4749688888889,112.151033333333,138.417222222222,43.8498411111111,111.085511111111
390,"p05",21329.088,"high","stroke","left",-29.7465974858145,-17.2953861964074,199.744000000006,108.3209,54.608648,108.3209,138.39747,43.85487,111.11499
391,"p05",21683.4176,"high","stroke","left",-30.7167848202469,-21.8489290286114,179.520000000019,88.13615,67.5420233333333,88.13615,138.402111111111,43.85493,111.111955555556
392,"p05",22817.1136,"high","stroke","left",-32.8594038713053,-17.1379938999796,111.705599999987,108.09656,54.583516,108.09656,138.393883333333,43.8522533333333,111.115116666667
393,"p05",23063.4624,"high","stroke","left",-31.780330796153,-17.3094608097079,86.476800000004,107.95502,54.953014,107.95502,138.39628,43.851316,111.1095
394,"p05",23217.2672,"high","stroke","left",-31.3588901797732,-18.9993391017685,177.036800000002,106.912133333333,56.4679488888889,106.912133333333,138.396488888889,43.8518055555556,111.114077777778
395,"p05",24371.6224,"high","stroke","left",-30.5139070328835,-24.6872200793416,288.806400000001,85.3882828571429,72.1906542857143,85.3882828571429,138.392092857143,43.8544835714286,111.125785714286
396,"p05",27569.9328,"high","stroke","left",-32.8931717497291,-11.3953824475549,111.206399999995,110.86135,50.591835,110.86135,138.376833333333,43.8468666666667,111.112416666667
397,"p05",27726.0288,"high","stroke","left",-33.3605015093509,-11.3287188858245,466.035199999984,110.856328571429,50.6362714285714,110.856328571429,138.376540909091,43.8474736363636,111.117590909091
398,"p05",35413.952,"high","stroke","left",83.595337538822,8.62573381719286,110.694400000008,144.611016666667,34.3074466666667,144.611016666667,138.378283333333,43.8463333333333,110.9739
399,"p05",37428.544,"high","stroke","left",-30.9402219576292,-21.3166370589973,162.572799999994,88.7028477777778,66.4592466666667,88.7028477777778,138.38819,43.851018,111.15209
400,"p05",37676.8768,"high","stroke","left",-30.4924427399757,-21.6897478973745,88.7680000000109,87.736154,67.653444,87.736154,138.38688,43.850996,111.15658
401,"p05",38165.5808,"high","stroke","left",-29.8137797397776,-17.9816982314012,156.569599999988,107.846457142857,55.4327628571429,107.846457142857,138.3822375,43.85024625,111.1691625
402,"p05",39076.3392,"high","stroke","left",-30.8583237281017,-20.7932832843347,88.7680000000109,102.60725,59.699162,102.60725,138.37598,43.846218,111.15358
403,"p05",39698.6752,"high","stroke","left",-31.047202290564,-20.9147280077777,378.687999999995,102.31831,60.0186244444444,102.31831,138.380016666667,43.8446844444444,111.153172222222
404,"p05",40297.7664,"high","stroke","left",-28.7379543584082,-20.9257375498485,422.873599999992,106.71375,57.6719395,106.71375,138.37565,43.844086,111.158675
405,"p05",40832.3456,"high","stroke","left",-29.0086243030881,-21.1917531759235,110.694400000008,106.288133333333,58.2073716666667,106.288133333333,138.372166666667,43.843625,111.1676
406,"p05",41010.8672,"high","stroke","left",-31.1869244018305,-21.3365617319681,129.651199999993,88.5350757142857,66.96788,88.5350757142857,138.375528571429,43.8441742857143,111.162171428571
407,"p05",41176.4224,"high","stroke","left",-31.0036132844904,-20.9226558299756,254.463999999978,95.0372284615385,63.56357,95.0372284615385,138.375276923077,43.84422,111.165392307692
408,"p05",50874.2144,"high","stroke","left",69.4737223829991,-36.8143837094676,80.7808000000077,NA,NA,NA,138.43114,43.865192,111.23374
409,"p05",51084.6464,"high","stroke","left",73.3040409780354,-36.6578326420492,122.624000000011,NA,NA,NA,138.430171428571,43.8667485714286,111.211614285714
410,"p05",51361.3568,"high","stroke","left",72.1141563959124,-36.8922970435174,89.7663999999932,NA,NA,NA,138.43426,43.865746,111.1751
411,"p05",52029.5808,"high","stroke","left",70.7986975159293,-37.8137105701874,443.315200000012,NA,NA,NA,138.437804761905,43.8607838095238,111.155571428571
412,"p05",53185.1904,"high","stroke","left",70.7185028108623,-36.3173541883543,200.460800000001,NA,NA,NA,138.43231,43.859117,111.15964
413,"p05",57939.328,"high","stroke","left",69.967982761953,-34.9126009867866,598.399999999994,NA,NA,NA,138.437321428571,43.855635,111.163271428571
414,"p06",275.7632,"low","stroke","right",-11.453118748223,5.9955023553814,322.5856,83.3630191666667,41.1273245833333,83.3630191666667,115.738393333333,44.816042,184.925813333333
415,"p06",666.176,"low","stroke","right",-3.00622696816644,7.30493893316871,310.2976,84.98878,40.8973475,84.98878,115.738446428571,44.8149842857143,184.920764285714
416,"p06",1031.3216,"low","stroke","right",-8.78927096274192,6.23001748026761,461.7728,84.547891875,41.1329784375,84.547891875,115.738445238095,44.8158985714286,184.926297619048
417,"p06",1613.7728,"low","stroke","right",-1.010197042167,5.25331235112754,264.0768,82.6101247058824,41.5734276470588,82.6101247058824,115.737695652174,44.8151939130435,184.923913043478
418,"p06",1964.6208,"low","stroke","right",2.63631411198819,1.42088613165998,166.5536,113.526525,44.7497175,113.526525,115.7371875,44.81586375,184.92783125
419,"p06",2264.9472,"low","stroke","right",11.9959443943605,0.881050501064935,194.5856,98.7070826666667,44.3447246666667,98.7070826666667,115.73715,44.8152205555556,184.923416666667
420,"p06",2798.144,"low","stroke","right",-7.49769304581324,8.2069811005154,205.12,113.485275,44.48804,113.485275,115.738305263158,44.8154447368421,184.923605263158
421,"p06",3098.0096,"low","stroke","right",-12.6934005867651,7.23213725013614,165.5552,102.594236363636,43.0697127272727,102.594236363636,115.738575,44.81577875,184.92435625
422,"p06",3604.6592,"low","stroke","right",-15.5968855244083,0.90024745198855,250.3296,63.5581494736842,43.0612973684211,63.5581494736842,115.738519047619,44.8160633333333,184.92379047619
423,"p06",4174.6432,"low","stroke","right",18.6424318015808,-6.24256598606924,326.1184,71.2857732142857,50.2478192857143,71.2857732142857,115.737113333333,44.8150463333333,184.918543333333
424,"p06",4623.4368,"low","stroke","right",11.6695700547531,-3.77211174433452,184.512,75.958196,47.3533406666667,75.958196,115.736823529412,44.8154064705882,184.923117647059
425,"p06",4929.6256,"low","stroke","right",1.2575670039264,-0.317625489569652,550.1056,113.506755319149,44.814750212766,113.506755319149,115.7374,44.815395,184.923238
426,"p06",5589.44,"low","stroke","right",-5.99316964582893,4.79409390433017,224.3968,81.1604811111111,41.9142966666667,81.1604811111111,115.738833333333,44.8153552380952,184.922014285714
427,"p06",5920.5504,"low","stroke","right",-10.4663418371032,6.25462844274475,133.6448,81.340298,41.314559,81.340298,115.738846153846,44.8152323076923,184.922484615385
428,"p06",6163.904,"low","stroke","right",-13.9130569158496,6.59213988481687,258.3168,99.93951,43.073834,99.93951,115.738620833333,44.8155841666667,184.92465
429,"p06",6533.9136,"low","stroke","right",-19.9994300636594,4.20364666171136,310.7584,86.7930321052632,42.2965589473684,86.7930321052632,115.7367,44.8156296551724,184.928689655172
430,"p06",6972.3264,"low","stroke","right",-8.15030361445594,5.65010577833508,177.536,81.7830276923077,41.5268776923077,81.7830276923077,115.738164705882,44.8154564705882,184.923882352941
431,"p06",7284.4928,"low","stroke","right",7.40892667487288,8.59709857258124,159.5776,113.492407142857,44.4867292857143,113.492407142857,115.7377,44.8149433333333,184.9254
432,"p06",7578.7136,"low","stroke","right",11.7192677707245,1.03550259130442,101.7216,113.4873875,44.790865,113.4873875,115.73666,44.814631,184.92091
433,"p06",7894.8608,"low","stroke","right",9.92863740597395,-5.50202123720231,218.3552,73.345276,48.5818375,73.345276,115.737055,44.8156085,184.921555
434,"p06",8438.9632,"low","stroke","right",-2.23466154052128,4.39611115027245,246.335999999999,84.4695013636364,42.2557427272727,84.4695013636364,115.737182608696,44.8149617391304,184.921791304348
435,"p06",8767.0784,"low","stroke","right",-10.3479995182352,5.90430906314982,232.384,82.6079425,41.3855025,82.6079425,115.738086363636,44.8154377272727,184.924818181818
436,"p06",9128.1152,"low","stroke","right",-17.3948846246003,3.22366951751759,176.5376,64.9059491666667,41.4709966666667,64.9059491666667,115.737688235294,44.8149270588235,184.922970588235
437,"p06",9371.4688,"low","stroke","right",-15.0227121187716,5.84144151308267,203.1232,100.313028571429,43.1399607142857,100.313028571429,115.738321052632,44.8150652631579,184.924636842105
438,"p06",9597.5296,"low","stroke","right",-15.3695587067358,5.57172281967661,346.163199999999,99.945670952381,43.1080447619048,99.945670952381,115.737215625,44.8150225,184.925390625
439,"p06",10220.4544,"low","stroke","right",0.0856306452902359,17.5298137536396,99.7376000000004,109.49128,42.891482,109.49128,115.73377,44.815523,184.94759
440,"p06",10419.9296,"low","stroke","right",-4.84258776394542,24.8760468178378,290.214400000001,111.047010526316,42.6697157894737,111.047010526316,115.736185185185,44.8135918518519,184.930777777778
441,"p06",11065.2032,"low","stroke","right",24.9210270437026,14.1606194122475,91.5583999999999,108.018171428571,42.6053685714286,108.018171428571,115.731822222222,44.8141988888889,184.9462
442,"p06",11854.4128,"low","stroke","right",-31.3819541733814,-4.24090101068566,178.5216,93.7217533333333,47.1692166666667,93.7217533333333,115.737664705882,44.8161382352941,184.923947058824
443,"p06",12165.5808,"low","stroke","right",-14.4498622032071,-2.53471316885748,132.6464,58.72147875,47.40104875,58.72147875,115.7392,44.8164676923077,184.9202
444,"p06",14330.4576,"low","stroke","right",53.5389646390326,-6.44975596907007,131.635200000001,93.1536811111111,49.60007,93.1536811111111,115.753738461538,44.8226384615385,184.984607692308
445,"p06",18284.544,"low","stroke","right",-62.174443132421,-4.10798185232824,278.2464,103.470491578947,46.8772952631579,103.470491578947,115.752719230769,44.8177992307692,184.860869230769
446,"p06",27691.392,"low","stroke","right",71.915917435592,-38.2243113281169,158.092799999999,NA,NA,NA,115.84212,44.8584786666667,184.985366666667
447,"p06",28263.3728,"low","stroke","right",71.7308701348034,-37.6396815032586,91.7631999999976,NA,NA,NA,115.835155555556,44.8574822222222,184.980466666667
448,"p06",31546.9056,"low","stroke","right",-75.0496498554546,-8.40071156252393,188.4928,108.569828571429,49.3192757142857,108.569828571429,115.807722222222,44.8438672222222,184.889422222222
449,"p06",31911.7184,"low","stroke","right",-62.8099881894636,-9.06270961550225,100.339200000002,109.6459625,47.11267625,109.6459625,115.81296,44.843406,184.88441
450,"p06",36376.7424,"low","stroke","right",31.4966428422478,18.2069325889672,112.691200000001,109.3881125,42.361555,109.3881125,115.733045454545,44.7890463636364,184.991690909091
451,"p06",36654.0032,"low","stroke","right",32.2079604736678,17.6595957124989,123.174399999996,109.3198,42.37649,109.3198,115.730841666667,44.7885408333333,184.989825
452,"p06",37460.352,"low","stroke","right",40.5278018473478,19.9740833721504,189.491199999997,110.35477,42.193262,110.35477,115.730322222222,44.7846805555556,184.993127777778
453,"p06",38365.0688,"low","stroke","right",24.867099531657,14.1608496255843,144.614400000006,107.974683333333,42.6182,107.974683333333,115.732128571429,44.7927471428571,184.984985714286
454,"p06",39714.3808,"low","stroke","right",-14.3970292815298,4.75619882713907,171.353599999995,67.068085,41.111911,67.068085,115.74429375,44.815450625,184.9411
455,"p06",46024.7936,"low","stroke","right",31.4988679593892,19.0923772332919,132.633600000001,109.7562375,42.25914125,109.7562375,115.735707692308,44.7780692307692,185.032846153846
456,"p06",46561.0112,"low","stroke","right",25.2587043417633,14.3562857587117,222.400000000001,108.30569,42.578705,108.30569,115.73259047619,44.7847585714286,185.015776190476
457,"p06",47472.576,"low","stroke","right",40.3073834303427,19.4862465788755,99.7248000000036,110.14824,42.283148,110.14824,115.73406,44.777284,185.02661
458,"p06",52265.5232,"low","stroke","right",-80.7814676057726,-7.5781236386445,133.644800000002,114.460425,46.0636275,114.460425,115.759476923077,44.8195561538462,184.857669230769
459,"p06",58308.3136,"low","stroke","right",8.73881291171662,-5.27984004767955,88.7680000000037,80.39344125,47.98384375,80.39344125,115.771277777778,44.8375088888889,184.939222222222
460,"p06",58998.0928,"low","stroke","right",26.9399779875141,16.1290107863595,91.7503999999972,108.694333333333,42.5160366666667,108.694333333333,115.749522222222,44.8166833333333,184.961833333333
461,"p06",59955.52,"low","stroke","right",27.6072828304762,-4.93728165660407,124.671999999999,104.6576,45.9522133333333,104.6576,115.751483333333,44.821435,184.9597
462,"p06",403.916799999999,"medium","stroke","right",24.7551720608257,-10.660089816529,198.271999999997,83.125106,51.762011,83.125106,115.75655,44.828228,184.94774
463,"p06",1314.2912,"medium","stroke","right",-5.25775407381558,-13.6009031108001,133.644799999995,71.182538,55.785072,71.182538,115.780285714286,44.8449971428571,184.936542857143
464,"p06",2223.3216,"medium","stroke","right",1.44728959050869,-36.162222337786,112.703999999998,61.5709016666667,83.2467883333333,61.5709016666667,115.808366666667,44.86112,184.940466666667
465,"p06",2380.9024,"medium","stroke","right",1.05087114258926,-35.6150082006063,219.916799999999,62.0222836363636,82.4140136363636,62.0222836363636,115.812381818182,44.8612954545455,184.930727272727
466,"p06",2911.9872,"medium","stroke","right",-15.8305195007741,-29.0632164538684,89.7664000000004,74.828155,68.272725,74.828155,115.81468,44.860882,184.93142
467,"p06",4002.8544,"medium","stroke","right",-34.0039504572593,-31.6033218025001,333.120000000003,NA,NA,NA,115.81548125,44.860360625,184.924225
468,"p06",4467.6224,"medium","stroke","right",-26.4919295437799,-24.3365787060735,333.107199999999,NA,NA,NA,115.8118,44.859069375,184.92155
469,"p06",4934.37439999999,"medium","stroke","right",-39.3567017039907,-18.5590372626934,134.2592,44.2355083333333,75.9798333333333,44.2355083333333,115.807271428571,44.8583914285714,184.927085714286
470,"p06",5113.5232,"medium","stroke","right",-39.2628639972957,-18.7823601238129,177.075199999999,43.0315777777778,78.09821,43.0315777777778,115.808577777778,44.8570077777778,184.919044444444
471,"p06",5644.99199999999,"medium","stroke","right",-44.4199961672772,-5.3911978395984,88.7680000000109,104.915866666667,46.2110466666667,104.915866666667,115.80458,44.852652,184.90318
472,"p06",9198.7584,"medium","stroke","right",73.2840063861207,34.1547660238093,88.7679999999964,114.1084,42.679218,114.1084,115.75376,44.770658,185.0764
473,"p06",11444.0448,"medium","stroke","right",11.053615933068,63.9860023164362,153.267200000002,113.8180875,41.62636875,113.8180875,115.6762125,44.70775375,184.995675
474,"p06",12044.0064,"medium","stroke","right",-12.1420797388654,48.4059422341413,87.7568000000028,113.12966,41.81512,113.12966,115.67672,44.723682,184.96198
475,"p06",12377.1136,"medium","stroke","right",-20.012627150745,46.4369940936304,88.7680000000109,113.07642,41.825128,113.07642,115.6789,44.726644,184.94244
476,"p06",13027.7504,"medium","stroke","right",-30.7163368609935,62.071471627455,129.664000000004,114.53335,40.92614,114.53335,115.67036,44.709762,184.94992
477,"p06",13624.0128,"medium","stroke","right",-31.0296769500086,69.590110578095,166.553599999999,113.648125,41.913405,113.648125,115.669366666667,44.705255,184.941683333333
478,"p06",15713.0112,"medium","stroke","right",-66.0390296634632,-6.80617267233589,116.428799999994,99.425904,49.533244,99.425904,115.745,44.8203433333333,184.87515
479,"p06",15894.2592,"medium","stroke","right",-63.8398614607862,-10.4772983641831,154.598400000003,102.172157142857,50.4316085714286,102.172157142857,115.752925,44.8262325,184.877
480,"p06",16402.4192,"medium","stroke","right",-52.7901520792071,-7.5664690057596,94.7455999999947,100.188033333333,48.4227866666667,100.188033333333,115.77004,44.829758,184.8701
481,"p06",17024.7552,"medium","stroke","right",-64.3156535487919,-11.4268941315925,197.977599999998,105.2028825,50.12495,105.2028825,115.773057142857,44.8399185714286,184.887342857143
482,"p06",17790.0544,"medium","stroke","right",-53.3195607615957,-41.9296910707366,97.7280000000028,NA,NA,NA,115.83272,44.860814,184.91002
483,"p06",22081.8176,"medium","stroke","right",-5.07351298876714,35.7143855325755,135.628799999991,112.145916666667,42.203575,112.145916666667,115.722028571429,44.7874728571429,184.974771428571
484,"p06",22531.1232,"medium","stroke","right",8.85097066979539,33.8994342410066,108.710399999996,111.951333333333,42.214255,111.951333333333,115.721683333333,44.782855,184.96745
485,"p06",23038.7584,"medium","stroke","right",7.53489566791729,59.0678723395168,88.7679999999964,113.325525,42.1042625,113.325525,115.69702,44.744226,184.98766
486,"p06",24853.8624,"medium","stroke","right",-27.5106137846591,41.341417393175,134.233600000007,114.285525,43.32499,114.285525,115.6988,44.761948,184.93186
487,"p06",25187.5584,"medium","stroke","right",-37.3383058887747,42.2298804409263,485.939199999993,112.955436363636,41.6040754545455,112.955436363636,115.701970588235,44.7618364705882,184.922741176471
488,"p06",26565.632,"medium","stroke","right",-52.6792516717679,16.4707877351442,162.560000000012,110.7783375,42.36564875,110.7783375,115.736025,44.804905,184.895825
489,"p06",27051.84,"medium","stroke","right",-64.1603549152468,17.976164489133,113.702399999995,111.984066666667,41.85783,111.984066666667,115.72934,44.799304,184.88862
490,"p06",27236.352,"medium","stroke","right",-63.5280946671056,18.2820168193506,83.775999999998,111.87465,41.93214,111.87465,115.725125,44.79773,184.888075
491,"p06",27459.7504,"medium","stroke","right",-59.9388238952831,20.0502355119785,615.347200000004,111.629436363636,41.82156,111.629436363636,115.7369,44.7987972,184.876
492,"p06",28144.9216,"medium","stroke","right",-57.6032739686758,13.6826828244685,221.068800000008,110.6578375,42.4770475,110.6578375,115.735244444444,44.8006077777778,184.878755555556
493,"p06",28560.9856,"medium","stroke","right",-57.9626545971756,2.40765631134499,113.689599999998,108.30922,44.226658,108.30922,115.739033333333,44.812245,184.885583333333
494,"p06",28744.4864,"medium","stroke","right",-57.3445413408075,-1.49814035943072,333.107199999999,104.636691538462,45.5238315384615,104.636691538462,115.753071428571,44.817695,184.877757142857
495,"p06",29149.4016,"medium","stroke","right",-56.8816278323496,-4.87707373442792,258.828800000003,93.7533158333333,48.3301783333333,93.7533158333333,115.751641666667,44.8203966666667,184.882025
496,"p06",29518.9248,"medium","stroke","right",-52.5257913852621,-7.74244639877319,357.107199999999,100.028888,48.5218226666667,100.028888,115.7597875,44.827713125,184.88624375
497,"p06",30137.8304,"medium","stroke","right",-45.333519630781,-14.8813731663953,108.710399999996,49.081715,69.95055,49.081715,115.769216666667,44.8373916666667,184.896233333333
498,"p06",30404.1216,"medium","stroke","right",-40.5910508933072,-19.526796229125,400.934400000013,46.5362905882353,76.8188635294118,46.5362905882353,115.7762,44.8416657894737,184.898689473684
499,"p06",30849.9328,"medium","stroke","right",-39.131863964216,-18.8144109844213,378.495999999999,44.142109375,76.064971875,44.142109375,115.780005555556,44.8428911111111,184.899877777778
500,"p06",31452.8256,"medium","stroke","right",-34.5060047421582,-23.6784012002757,407.423999999999,NA,NA,NA,115.7874,44.8484385714286,184.908692857143
501,"p06",31991.8976,"medium","stroke","right",-44.6136910826352,-29.894978315856,582.092799999999,NA,NA,NA,115.797804347826,44.8529469565217,184.913443478261
502,"p06",32637.824,"medium","stroke","right",-43.4406171009267,-23.4738677006221,621.83679999999,104.873084615385,51.5196873076923,104.873084615385,115.796282758621,44.8524831034483,184.914075862069
503,"p06",33394.304,"medium","stroke","right",-38.0660301021299,-13.380340179109,115.699200000003,56.13562,64.334545,56.13562,115.7908,44.8509733333333,184.915566666667
504,"p06",34080.4736,"medium","stroke","right",-1.45031604536934,-18.0060255419441,88.7680000000109,70.017,60.182054,70.017,115.78744,44.849286,184.91324
505,"p06",35056.6016,"medium","stroke","right",12.8415377180221,-27.6673057497676,264.294399999999,96.0064841666667,55.6871583333333,96.0064841666667,115.789084615385,44.8517315384615,184.944969230769
506,"p06",36233.6896,"medium","stroke","right",36.7831624634087,-12.3865799393909,199.475200000001,80.055922,54.873042,80.055922,115.77979,44.840526,184.97869
507,"p06",37099.3792,"medium","stroke","right",13.7654813354717,20.7953345273681,90.2655999999988,110.22174,42.513302,110.22174,115.76994,44.819802,185.0131
508,"p06",38054.8352,"medium","stroke","right",-8.75740147154458,19.9383489576874,201.472000000009,110.473622222222,42.8554922222222,110.473622222222,115.73992,44.808959,184.96405
509,"p06",38480.704,"medium","stroke","right",-8.63586175129896,12.1812653542999,107.712,107.692383333333,42.97833,107.692383333333,115.741616666667,44.813,184.960383333333
510,"p06",39858.112,"medium","stroke","right",-4.98210337929101,-15.8371754345952,264.294399999999,71.15072,57.5201125,71.15072,115.770655555556,44.8399455555556,184.936922222222
511,"p06",40221.1456,"medium","stroke","right",-5.42506339091682,-20.2070649028394,244.134399999995,72.329375,60.776155,72.329375,115.7738875,44.8432675,184.945375
512,"p06",40598.9248,"medium","stroke","right",-10.5818683887299,-21.9546259789042,245.849600000001,73.0871533333333,61.5382744444444,73.0871533333333,115.782,44.8462327272727,184.939863636364
513,"p06",40910.592,"medium","stroke","right",-16.7020195932587,-20.9927739224231,399.936000000002,72.6653564705882,61.8781635294118,72.6653564705882,115.785357894737,44.8475047368421,184.939452631579
514,"p06",41776.0512,"medium","stroke","right",-6.70062402490687,-29.4078409670918,199.475200000001,72.025341,69.225559,72.025341,115.79441,44.852045,184.94657
515,"p06",42064.2816,"medium","stroke","right",0.474291047275882,-24.4724212614534,356.0576,71.4992841176471,65.2266641176471,71.4992841176471,115.791676470588,44.8513135294118,184.949052941176
516,"p06",42487.1552,"medium","stroke","right",-4.80374958489158,-25.1414602851234,376,74.9520841176471,63.9622676470588,74.9520841176471,115.792177777778,44.85119,184.950127777778
517,"p06",42954.9056,"medium","stroke","right",-4.64462927816802,-25.9416934680026,153.587200000009,73.1921225,65.715515,73.1921225,115.7928,44.8508275,184.9474875
518,"p06",43577.8688,"medium","stroke","right",12.4865701616104,-22.9290051932183,197.849599999987,96.067199,53.448526,96.067199,115.78902,44.848754,184.95135
519,"p06",43842.5472,"medium","stroke","right",8.68096436842973,-20.58436151317,246.33600000001,70.7122027272727,62.2737154545455,70.7122027272727,115.787833333333,44.8484125,184.954341666667
520,"p06",44321.2672,"medium","stroke","right",22.6568065666438,-13.5032985669231,164.556800000006,61.0851025,59.5015175,61.0851025,115.781633333333,44.8438983333333,184.960233333333
521,"p06",45252.0832,"medium","stroke","right",46.1440874754642,-9.43104569759927,111.69279999999,109.300133333333,46.53972,109.300133333333,115.772916666667,44.8338683333333,184.979533333333
522,"p06",45451.5456,"medium","stroke","right",37.3440337996701,-10.5787222657514,200.460800000001,86.588916,51.7715,86.588916,115.77926,44.835721,184.98837
523,"p06",49843.9168,"medium","stroke","right",-66.0842178291718,12.0983251296708,180.518400000001,111.578977777778,42.4731844444444,111.578977777778,115.755766666667,44.8185022222222,184.879077777778
524,"p06",50296.704,"medium","stroke","right",-69.609579612882,16.1869451016953,98.7392000000109,112.34565,41.9524575,112.34565,115.739125,44.8103625,184.8794
525,"p06",50561.9968,"medium","stroke","right",-61.1285071445037,20.8602372592594,445.363199999993,111.913113333333,41.6626433333333,111.913113333333,115.746464705882,44.8061858823529,184.871447058824
526,"p06",51119.0656,"medium","stroke","right",-57.4381424198337,21.2258762183985,246.847999999998,111.736383333333,41.7910116666667,111.736383333333,115.747166666667,44.8033841666667,184.868383333333
527,"p06",51411.7888,"medium","stroke","right",-55.7870408507716,19.0412113141112,486.694399999993,111.367530434783,42.0472747826087,111.367530434783,115.74752173913,44.8023926086957,184.867386956522
528,"p06",54914.752,"medium","stroke","right",22.101105643697,76.9547278396237,199.475200000001,113.83675,41.691905,113.83675,115.66566,44.690155,184.97143
529,"p06",55647.808,"medium","stroke","right",24.5826834346739,69.4428007672115,87.7568000000028,113.87662,41.661884,113.87662,115.65628,44.690066,184.96842
530,"p06",2266.58560000001,"high","stroke","right",-20.037804742778,-26.7150894290416,290.214399999997,72.9729084615385,68.0434169230769,72.9729084615385,115.849607142857,44.8704578571429,184.9631
531,"p06",2601.68960000001,"high","stroke","right",-19.3859941556554,-26.2319610245106,111.69279999999,70.9276283333333,68.684425,70.9276283333333,115.84285,44.8679583333333,184.9676
532,"p06",2955.73760000001,"high","stroke","right",-28.976762550187,-35.0554925746617,113.689599999998,NA,NA,NA,115.843833333333,44.8659516666667,184.95535
533,"p06",3311.78240000001,"high","stroke","right",-18.6673518459676,-42.3475720066622,333.734400000001,NA,NA,NA,115.86065,44.86874625,184.9502625
534,"p06",4355.60960000001,"high","stroke","right",-15.6906468378401,-15.8388753615058,88.7679999999964,65.56536,59.861786,65.56536,115.82904,44.859522,184.9592
535,"p06",4644.83840000001,"high","stroke","right",-26.5512422360077,-19.578222629825,377.792000000001,NA,NA,NA,115.828,44.8597083333333,184.950888888889
536,"p06",5066.50880000001,"high","stroke","right",-26.0273536406422,-18.8325352840375,155.51999999999,NA,NA,NA,115.8258125,44.85835125,184.9445875
537,"p06",5734.16960000001,"high","stroke","right",-6.59467247453828,-1.27648531836943,311.168000000005,82.4748285714286,45.88908,82.4748285714286,115.796153333333,44.8439313333333,184.950373333333
538,"p06",6157.0304,"high","stroke","right",-5.48925784946662,7.30189829536847,130.662400000001,87.9760671428571,41.2153585714286,87.9760671428571,115.787057142857,44.8403985714286,184.970414285714
539,"p06",6354.50880000001,"high","stroke","right",-6.33974089192141,7.17958263486698,155.584000000003,100.76608,43.0696225,100.76608,115.7848375,44.83832875,184.9593
540,"p06",6955.16160000001,"high","stroke","right",-27.2283588078257,3.23321596628629,155.584000000003,100.31461,43.97894,100.31461,115.7849,44.83748625,184.9306125
541,"p06",7400.96000000001,"high","stroke","right",-6.22243715499391,-0.868745472391416,333.119999999995,101.134140833333,45.0964933333333,101.134140833333,115.7852125,44.838403125,184.935225
542,"p06",7776.96000000001,"high","stroke","right",-6.55931347331634,-0.456947355669072,90.7519999999931,79.61457,45.251295,79.61457,115.78414,44.838774,184.94232
543,"p06",8488.5632,"high","stroke","right",-13.1444553289007,-20.4072285937753,611.366399999999,73.0873357142857,61.5142428571429,73.0873357142857,115.812676,44.8538532,184.943376
544,"p06",9633.01120000001,"high","stroke","right",1.93491387431582,-9.26032369847964,108.710399999996,64.35161,52.9415866666667,64.35161,115.805633333333,44.849615,184.958683333333
545,"p06",9900.30080000001,"high","stroke","right",-3.97151127893908,-18.6263539195333,219.916799999992,71.636043,59.926652,71.636043,115.808918181818,44.8516427272727,184.955281818182
546,"p06",10165.1072,"high","stroke","right",-3.69171491915094,-19.0695052123137,223.398399999991,71.9358672727273,60.7273336363636,71.9358672727273,115.809145454545,44.8523472727273,184.953590909091
547,"p06",10520.1536,"high","stroke","right",6.66501396052137,-25.498642287677,512.140800000008,71.8096868181818,66.2915640909091,71.8096868181818,115.8138,44.85477125,184.9495625
548,"p06",11121.8176,"high","stroke","right",-1.93822530673706,-7.23647052695595,221.95199999999,113.511263636364,45.1627654545455,113.511263636364,115.809209090909,44.8524172727273,184.979109090909
549,"p06",11787.584,"high","stroke","right",6.21123691841753,6.16296992584793,89.7663999999932,112.73502,44.419866,112.73502,115.80226,44.846758,184.98688
550,"p06",11946.1632,"high","stroke","right",5.54168049597947,5.95326942151303,106.713599999988,111.58602,44.317342,111.58602,115.802,44.8469883333333,184.9785
551,"p06",12654.272,"high","stroke","right",-11.7926391458624,-13.34041411494,87.7568000000028,68.20758,56.5062533333333,68.20758,115.80634,44.852246,184.9692
552,"p06",12856.7808,"high","stroke","right",-11.3984970668401,-13.0934414870504,134.643199999991,68.6075433333333,56.7555483333333,68.6075433333333,115.807114285714,44.8520671428571,184.958214285714
553,"p06",13253.7216,"high","stroke","right",-14.0553552319597,-19.709783342908,268.288,72.954075,60.586295,72.954075,115.812055555556,44.8536022222222,184.950566666667
554,"p06",13619.7504,"high","stroke","right",-13.4693267399569,-11.5664042446821,101.72159999999,64.14518,55.44744,64.14518,115.80705,44.851975,184.9544
555,"p06",13788.288,"high","stroke","right",-12.8166696082036,-12.307160519002,156.582400000014,70.88129,54.890135,70.88129,115.804316666667,44.851495,184.96355
556,"p06",14013.696,"high","stroke","right",-7.73030546272078,-14.8443350558803,530.150400000013,71.099068125,57.052885625,71.099068125,115.807604545455,44.8519086363636,184.948904545455
557,"p06",14642.5856,"high","stroke","right",-13.5588096176591,-13.0229402299338,634.188799999974,67.3008416666667,57.3222558333333,67.3008416666667,115.80715,44.8514365,184.95121
558,"p06",15385.3056,"high","stroke","right",-3.10636952546302,-7.56440813979131,289.945600000006,105.155685,46.0786925,105.155685,115.803121428571,44.8506492857143,184.965271428571
559,"p06",15941.2736,"high","stroke","right",-9.92424896566914,-13.7982158218846,89.267200000002,70.353235,57.1954575,70.353235,115.80784,44.853202,184.96712
560,"p06",16207.0784,"high","stroke","right",-7.94521550534091,-12.8158499085941,155.584000000003,70.5781675,55.60039625,70.5781675,115.8047375,44.8503925,184.9593
561,"p06",16584.064,"high","stroke","right",-7.85152542284431,-14.0297947115282,159.57759999999,71.4499028571429,56.5880614285714,71.4499028571429,115.8005125,44.84888,184.956125
562,"p06",16874.7904,"high","stroke","right",-13.5033413452651,-15.4296024126563,934.464000000007,70.4019085,57.88646775,70.4019085,115.805151162791,44.8498781395349,184.949106976744
563,"p06",17872.0896,"high","stroke","right",-13.9678512166577,-20.6804056336709,623.334399999992,73.046406,62.15354,73.046406,115.809482758621,44.8521106896552,184.95184137931
564,"p06",18899.3408,"high","stroke","right",-1.26758436579145,-5.73531148329452,273.497600000002,62.6139525,50.22256875,62.6139525,115.79339,44.843853,184.96375
565,"p06",20107.5712,"high","stroke","right",3.45737341288253,15.4661966468291,179.51999999999,108.129522222222,42.8470777777778,108.129522222222,115.769766666667,44.8241455555556,184.992088888889
566,"p06",21241.4208,"high","stroke","right",-12.8082632648217,-13.1830940426022,85.7728000000061,67.681818,56.547132,67.681818,115.79524,44.844544,184.95446
567,"p06",21531.648,"high","stroke","right",-6.19169560919496,-17.9157204224859,84.7743999999948,72.434032,59.275398,72.434032,115.7999,44.849674,184.96266
568,"p06",22337.4976,"high","stroke","right",-9.1024955658279,-29.7822981216644,100.723200000008,72.53888,69.69912,72.53888,115.82195,44.8592975,184.9599
569,"p06",22604.7744,"high","stroke","right",14.8000188557869,-28.2142331655707,134.156800000026,87.49952,60.65793,87.49952,115.8219,44.859156,184.93504
570,"p06",22892.5184,"high","stroke","right",13.3829083622366,-27.6364794341518,112.703999999998,95.9777933333333,55.4637933333333,95.9777933333333,115.820966666667,44.858815,184.9515
571,"p06",23048.1024,"high","stroke","right",12.6857409897188,-27.857345426326,200.460800000001,96.028913,55.319928,96.028913,115.82101,44.858684,184.9613
572,"p06",23360.2688,"high","stroke","right",4.34585819483412,-22.3455520802909,356.044799999974,71.3535871428571,63.4720028571429,71.3535871428571,115.820558823529,44.8581,184.962741176471
573,"p06",23903.8208,"high","stroke","right",-16.3386435257001,-20.7780282495682,212.428799999994,72.45793,62.227818,72.45793,115.81905,44.858015,184.9653625
574,"p06",24882.2016,"high","stroke","right",-52.3751791871852,-10.9094907614131,92.2624000000069,100.31818,49.75434,100.31818,115.7955,44.855794,184.93238
575,"p06",25289.6256,"high","stroke","right",-50.8891663655273,-4.97065911169158,616.294400000013,65.1048252631579,51.4449310526316,65.1048252631579,115.795952380952,44.8497176190476,184.908576190476
576,"p06",25975.7312,"high","stroke","right",-52.0194644186771,-5.23274252562442,433.843200000003,95.912474,47.842114,95.912474,115.792075,44.847210625,184.90318125
577,"p06",27491.0592,"high","stroke","right",51.8271368707555,-2.24909609530585,222.399999999994,94.9913718181818,46.0830763636364,94.9913718181818,115.775718181818,44.8237163636364,185.006763636364
578,"p06",29025.4592,"high","stroke","right",84.6392441268508,-17.7864137411399,108.710399999982,114.3827,49.2384266666667,114.3827,115.856266666667,44.8517033333333,184.9995
579,"p06",29890.9312,"high","stroke","right",76.2812337016619,-0.195705645486376,86.7583999999915,112.93146,44.952596,112.93146,115.85826,44.838984,185.02168
580,"p06",30689.792,"high","stroke","right",74.1198268194068,-25.4091078212607,199.462399999989,105.67631,62.922206,105.67631,115.85936,44.859928,184.98259
581,"p06",31868.8384,"high","stroke","right",42.2825264488035,-18.6020647566924,242.355199999991,80.874283,60.931996,80.874283,115.846633333333,44.8594741666667,184.970608333333
582,"p06",32179.008,"high","stroke","right",43.9866507584794,-19.8662212506045,620.902399999992,108.921944444444,48.3716325925926,108.921944444444,115.839931034483,44.8583482758621,184.966389655172
583,"p06",33043.264,"high","stroke","right",43.5126362344517,-21.6973690903655,88.3328000000038,103.152874,51.849916,103.152874,115.8437,44.85842,184.96692
584,"p06",33177.0752,"high","stroke","right",43.7832957081463,-21.5597806400885,88.7552000000142,108.83316,48.738188,108.83316,115.84394,44.858624,184.9686
585,"p06",33398.9888,"high","stroke","right",43.2669595164423,-22.2144881390244,155.584000000003,92.7856242857143,57.8221085714286,92.7856242857143,115.8402875,44.85835625,184.96515
586,"p06",33842.8032,"high","stroke","right",43.9429162616637,-18.9586763367675,114.688000000024,108.928733333333,48.1026133333333,108.928733333333,115.826483333333,44.8534583333333,184.971883333333
587,"p06",34198.848,"high","stroke","right",43.9577703174388,-19.6117820884947,333.836800000019,108.8933625,48.279611875,108.8933625,115.8235125,44.852175625,184.97426875
588,"p06",34598.5024,"high","stroke","right",43.6814643314224,-21.6304593743199,290.739200000011,108.83585,48.6404028571429,108.83585,115.826071428571,44.8529164285714,184.9773
589,"p06",35220.352,"high","stroke","right",45.9359624414976,-32.2681285680885,88.7679999999818,109.2371,50.581802,109.2371,115.84666,44.859458,184.97754
590,"p06",35642.2272,"high","stroke","right",42.8593102346524,-19.8175413802544,954.764800000004,90.6395665853659,57.052263902439,90.6395665853659,115.824913636364,44.8531438636364,184.972622727273
591,"p06",36665.792,"high","stroke","right",43.2644637919277,-18.9817216739715,643.78879999998,91.171125,56.4937142857143,91.171125,115.820093333333,44.851299,184.971696666667
592,"p06",37375.3984,"high","stroke","right",43.788022268851,-20.2386682917302,354.687999999995,108.885558823529,48.4547305882353,108.885558823529,115.819182352941,44.8510158823529,184.972376470588
593,"p06",39863.808,"high","stroke","right",-58.1739665788353,-13.9724094258945,155.583999999973,146.0638,62.42317875,146.0638,115.9361125,44.8580175,184.9814875
594,"p06",41864.1408,"high","stroke","right",57.4778161959957,-15.8607146580258,87.7568000000028,93.09667,56.61741,93.09667,115.82992,44.847094,185.00186
595,"p06",41994.7904,"high","stroke","right",57.4096790123473,-16.4452898040149,201.459200000012,93.4970622222222,57.4498822222222,93.4970622222222,115.82737,44.846901,184.99936
596,"p06",42619.7632,"high","stroke","right",40.1769487982545,-17.405292198134,121.676799999987,78.119352,60.175808,78.119352,115.8159,44.8499,184.977283333333
597,"p06",43064.576,"high","stroke","right",20.3818316540562,-7.11669938465175,234.368000000017,89.552895,48.139215,89.552895,115.8082375,44.84592625,184.9795
598,"p06",43790.4256,"high","stroke","right",3.39593485413417,-13.830648004854,93.7471999999834,66.996665,56.821765,66.996665,115.80046,44.84701,184.9545
599,"p06",44320.6656,"high","stroke","right",-11.0194629529798,-13.276851309671,332.108799999987,73.6052377777778,54.8430888888889,73.6052377777778,115.797054545455,44.8473345454545,184.953481818182
600,"p06",44982.8992,"high","stroke","right",-25.7039828442745,-11.4024852031695,183.50079999998,51.9842814285714,58.49704,51.9842814285714,115.7922375,44.84743,184.9400375
601,"p06",45274.624,"high","stroke","right",-25.7076862211323,-13.0793959885979,425.830400000006,50.6305982352941,60.6805682352941,50.6305982352941,115.79163,44.8471555,184.93779
602,"p06",45854.5536,"high","stroke","right",-19.4451808531195,-8.77920559281034,88.7551999999851,46.8158675,56.8086125,46.8158675,115.79006,44.845232,184.93214
603,"p06",47208.6656,"high","stroke","right",35.5779295653595,-16.2143170389036,163.200000000012,74.108188,59.602412,74.108188,115.79165,44.8447283333333,184.957433333333
604,"p06",47439.6928,"high","stroke","right",35.8651739956173,-19.3929262142485,103.039999999979,74.9306433333333,62.8770466666667,74.9306433333333,115.78985,44.845,184.95265
605,"p06",48039.7312,"high","stroke","right",13.7375079209158,-21.5729377319456,179.51999999999,96.02772875,52.54587,96.02772875,115.8035,44.8501366666667,184.961544444444
606,"p06",48262.1312,"high","stroke","right",14.0313122001785,-21.2948403339296,222.412799999991,96.0542833333333,52.6994533333333,96.0542833333333,115.805790909091,44.8511181818182,184.956072727273
607,"p06",48624.1664,"high","stroke","right",4.87046219025251,-19.4823470442745,537.215999999986,68.588920625,61.240486875,68.588920625,115.828172222222,44.8563455555556,184.9743
608,"p06",49720.3968,"high","stroke","right",-5.98933977539204,-26.6142473699152,139.622399999993,73.8167516666667,65.7648066666667,73.8167516666667,115.818371428571,44.85741,184.9495
609,"p06",50368.1792,"high","stroke","right",33.253023643227,-15.05009847791,128.652799999982,71.3924316666667,59.0031133333333,71.3924316666667,115.798628571429,44.84675,184.958285714286
610,"p06",57623.104,"high","stroke","right",1.23068230634918,-18.085797051244,136.448000000004,68.4397116666667,60.3032,68.4397116666667,115.805071428571,44.8538485714286,184.952814285714
611,"p06",57802.4448,"high","stroke","right",2.27071306314138,-17.1099516956409,110.694400000008,68.1591175,59.7459925,68.1591175,115.803066666667,44.8536433333333,184.948233333333
612,"p06",58377.8944,"high","stroke","right",6.73102536125801,-13.4026771759121,399.935999999987,65.5883883333333,57.2036288888889,65.5883883333333,115.799826315789,44.8523915789474,184.955326315789
613,"p06",59024.6784,"high","stroke","right",-4.68171157800109,-15.7159715408796,316.160000000003,73.0029830769231,56.7542730769231,73.0029830769231,115.80014,44.8526866666667,184.949753333333
614,"p06",59424.32,"high","stroke","right",5.71238307016236,-11.2439421560732,366.527999999991,65.11259125,55.36029375,65.11259125,115.795325,44.8503041666667,184.952258333333
615,"p07",178.5216,"low","stroke","left",8.04990476809968,-6.98215430670036,157.568,57.05365375,55.81451375,57.05365375,161.8811,43.01294875,172.980675
616,"p07",423.872,"low","stroke","left",8.50644280757945,-6.77373792092576,220.9024,57.844863,55.599618,57.844863,161.8802,43.0125418181818,172.981163636364
617,"p07",1517.4528,"low","stroke","left",-0.486562101682237,8.15738588966724,228.3904,148.212388888889,40.90065,148.212388888889,161.880931578947,43.0116821052632,172.982857894737
618,"p07",2469.4784,"low","stroke","left",-2.57858949358145,1.23713440965831,223.1296,159.563627777778,42.9664222222222,159.563627777778,161.8811,43.0118285714286,172.980633333333
619,"p07",2750.4512,"low","stroke","left",-3.46664452247561,1.09465811638896,227.392,159.542172727273,42.969385,159.542172727273,161.880672727273,43.0120381818182,172.982622727273
620,"p07",3174.3232,"low","stroke","left",3.85144505389895,8.45292590104335,108.7104,159.56684,42.659753,159.56684,161.881209090909,43.0112981818182,172.981563636364
621,"p07",4879.5264,"low","stroke","left",28.0186716367738,-1.49209030873853,99.7375999999995,133.5833,43.9813533333333,133.5833,161.87673,43.008704,172.97856
622,"p07",5192.2048,"low","stroke","left",30.5741128070912,-4.50970361986925,216.9856,103.258488823529,48.8983382352941,103.258488823529,161.87986,43.0106025,172.98805
623,"p07",6491.8016,"low","stroke","left",39.0562662840695,-8.81054925592059,99.7375999999995,97.23191375,56.54501375,97.23191375,161.88416,43.013087,172.99788
624,"p07",6613.4784,"low","stroke","left",38.8988756834329,-8.77253327658966,144.614399999999,97.9431625,56.5682808333333,97.9431625,161.885364285714,43.0135935714286,173.000057142857
625,"p07",7312.8704,"low","stroke","left",45.8954946474662,-13.4020239105086,273.28,113.443245,60.3437955,113.443245,161.889036,43.0153272,173.001816
626,"p07",8523.2,"low","stroke","left",36.6318275786512,10.650747662597,190.1312,141.967525,38.2151016666667,141.967525,161.880116666667,43.0068072222222,173.009344444444
627,"p07",9111.2704,"low","stroke","left",35.726145686215,13.6123488218946,157.5936,142.911183333333,37.2828166666667,142.911183333333,161.87544,43.0038106666667,173.010433333333
628,"p07",9662.7968,"low","stroke","left",35.0685571033018,7.33692114404684,133.632,137.1749375,39.50308625,137.1749375,161.874415384615,43.0035184615385,173.013376923077
629,"p07",10669.4656,"low","stroke","left",14.163477066672,12.1991264923672,84.7744000000002,150.5681375,40.6409975,150.5681375,161.872755555556,43.0031777777778,173.008166666667
630,"p07",10929.7664,"low","stroke","left",15.0529129903443,13.4861637094356,256.307199999999,150.689904761905,40.385030952381,150.689904761905,161.8727,43.0031308333333,173.008083333333
631,"p07",11873.792,"low","stroke","left",16.918769376488,26.8059268939581,232.678400000001,150.786075,36.898478125,150.786075,161.868454545455,42.9995154545455,173.004040909091
632,"p07",15642.4704,"low","stroke","left",-30.3430515562831,29.1050853574299,282.2528,150.34652,35.0724373333333,150.34652,161.843896153846,42.9936380769231,172.981930769231
633,"p07",16282.432,"low","stroke","left",-45.0168190646998,26.8361472404928,89.7536,151.250475,35.3453575,151.250475,161.861766666667,42.9930788888889,172.9368
634,"p07",16719.7696,"low","stroke","left",-34.9705961114127,13.8396056247741,98.7392,142.26602,36.87877,142.26602,161.85068,42.994436,172.96055
635,"p07",17199.168,"low","stroke","left",-22.7995365152389,30.840645862748,131.648000000001,148.192722222222,34.0420377777778,148.192722222222,161.853169230769,42.9949661538462,172.960692307692
636,"p07",17408.6016,"low","stroke","left",-21.2567579738688,31.7495174971796,255.321600000003,148.31416875,33.96646875,148.31416875,161.854833333333,42.9955845833333,172.9587125
637,"p07",21274.4192,"low","stroke","left",1.27963752169696,-12.2283150815542,188.288,40.6669091666667,69.5035441666667,40.6669091666667,161.88575,43.0177344444444,172.978255555556
638,"p07",22473.6,"low","stroke","left",2.83442918477785,-3.5603979454247,240.358400000001,123.78526,45.497992,123.78526,161.88807826087,43.0170065217391,172.981152173913
639,"p07",23683.2128,"low","stroke","left",12.8638021880634,13.4992692181103,111.705599999998,135.43482,36.483951,135.43482,161.875809090909,43.0098309090909,172.998418181818
640,"p07",24767.04,"low","stroke","left",10.1406981692421,14.4444073780869,90.3935999999994,135.771475,36.1732075,135.771475,161.87,43.0053011111111,172.986733333333
641,"p07",25000.3712,"low","stroke","left",11.1641231971048,19.5533603913609,113.702399999998,139.628214285714,34.6140471428571,139.628214285714,161.869990909091,43.0051145454545,172.989572727273
642,"p07",25250.7136,"low","stroke","left",10.8043868343697,18.9494350857163,144.601600000002,139.182988888889,34.7815488888889,139.182988888889,161.870821428571,43.0053035714286,172.988407142857
643,"p07",26201.536,"low","stroke","left",-6.45577844196191,6.0355964043771,111.705600000001,134.103045454545,40.2682736363636,134.103045454545,161.869663636364,43.0059609090909,172.990590909091
644,"p07",26694.4384,"low","stroke","left",16.9013008451735,6.6997808516084,217.407999999999,150.790521052632,41.6786568421053,150.790521052632,161.869845,43.006013,172.98775
645,"p07",28116.608,"low","stroke","left",18.4968383100253,0.353882721289434,91.7504000000008,109.204377777778,43.33342,109.204377777778,161.875611111111,43.0096066666667,172.994122222222
646,"p07",28467.1744,"low","stroke","left",20.7002619030813,1.24579086289358,359.040000000001,113.883651515152,41.7172790909091,113.883651515152,161.875033333333,43.0094148484849,172.99326969697
647,"p07",28894.0416,"low","stroke","left",14.169833374153,-0.149459776785338,235.366399999999,145.328785714286,43.0471728571429,145.328785714286,161.87670952381,43.0099838095238,172.996333333333
648,"p07",29992.6912,"low","stroke","left",15.7109677186474,12.4358427521839,224.409599999999,150.774847619048,40.4395404761905,150.774847619048,161.878685714286,43.0092085714286,173.000404761905
649,"p07",30432.5248,"low","stroke","left",13.2567362938895,14.5532689481174,210.432000000001,150.32787,39.6528375,150.32787,161.878085,43.009083,173.002205
650,"p07",31781.7216,"low","stroke","left",20.87319432857,6.96144927345629,121.676799999997,124.39037,38.208521,124.39037,161.874408333333,43.00783,172.992916666667
651,"p07",31992.1536,"low","stroke","left",21.9625886937825,6.4639530146814,142.630400000002,122.893758333333,38.44439,122.893758333333,161.874092857143,43.0078535714286,172.994385714286
652,"p07",32269.5808,"low","stroke","left",21.4134064248082,3.31527555007745,223.321599999999,116.605761904762,40.5218980952381,116.605761904762,161.873842857143,43.0083819047619,172.998
653,"p07",32581.6704,"low","stroke","left",22.2419083178834,3.05985369245906,155.161599999999,116.721978571429,40.7810821428571,116.721978571429,161.8737,43.008094,172.99618
654,"p07",33476.3904,"low","stroke","left",19.9465544138185,8.75294323507437,111.692799999997,128.968827272727,37.72638,128.968827272727,161.875272727273,43.0084936363636,172.9989
655,"p07",33870.336,"low","stroke","left",20.5960697268212,0.854252592470559,222.912000000004,111.355415789474,42.7856931578947,111.355415789474,161.87390952381,43.0085414285714,172.998861904762
656,"p07",34631.2576,"low","stroke","left",20.8927817293634,20.5023232097043,220.915199999996,141.874914285714,34.6380392857143,141.874914285714,161.875838095238,43.0070261904762,172.997919047619
657,"p07",37365.824,"low","stroke","left",-1.26748895717714,38.659485116733,88.7680000000037,150.492485714286,33.3747828571429,150.492485714286,161.8528,42.9922455555556,172.992077777778
658,"p07",37951.168,"low","stroke","left",-8.6442493269439,36.9291984655698,147.596799999999,149.89525,33.4956,149.89525,161.850778571429,42.9917142857143,172.989985714286
659,"p07",38645.312,"low","stroke","left",4.77428090792222,29.774927782893,121.663999999997,145.896433333333,33.4924133333333,145.896433333333,161.850266666667,42.9923183333333,172.986983333333
660,"p07",39144.0128,"low","stroke","left",9.21505687467179,21.9445748684613,276.915199999996,140.45024375,34.33791625,140.45024375,161.850761538462,42.9935003846154,172.986357692308
661,"p07",40138.9952,"low","stroke","left",14.5684628270461,10.6341642164507,92.7488000000012,150.590585714286,40.8905042857143,150.590585714286,161.852233333333,42.9959633333333,172.985733333333
662,"p07",40332.48,"low","stroke","left",15.4741574141394,9.50552774852747,168.256000000001,150.728654545455,41.1620327272727,150.728654545455,161.8534875,42.99718125,172.98814375
663,"p07",40989.568,"low","stroke","left",0.767386051958097,8.80745294135217,128.6656,133.801107692308,38.62707,133.801107692308,161.856484615385,42.9993915384615,172.986638461538
664,"p07",41141.1712,"low","stroke","left",0.886149671060046,8.91298682873267,110.707199999997,133.803888888889,38.6529422222222,133.803888888889,161.856709090909,42.9997763636364,172.988981818182
665,"p07",42443.8016,"low","stroke","left",16.6429227426617,10.5447600887584,254.924800000001,158.759754545455,42.4502268181818,158.759754545455,161.861233333333,43.00284625,172.992408333333
666,"p07",42899.4176,"low","stroke","left",13.7844178730398,13.7336638558329,266.278400000003,150.534736363636,40.1683054545455,150.534736363636,161.861604,43.0027388,172.991172
667,"p07",43265.4336,"low","stroke","left",15.053546917457,14.0464003272562,122.662400000001,150.70529,40.205679,150.70529,161.861158333333,43.0023775,172.988883333333
668,"p07",44105.1904,"low","stroke","left",15.6382335424144,21.2209275902846,88.7551999999996,150.7819125,38.389495,150.7819125,161.863522222222,43.0036555555556,173.001766666667
669,"p07",44620.0192,"low","stroke","left",19.3299620798277,11.8337777429824,111.692800000004,134.47365,37.3527966666667,134.47365,161.861654545455,43.0027618181818,172.9906
670,"p07",45404.9152,"low","stroke","left",20.0696318365858,0.999256878934874,111.206400000003,111.230288888889,42.5039644444444,111.230288888889,161.8639,43.00568,172.993645454545
671,"p07",45907.7888,"low","stroke","left",19.8157033057111,-0.709122595688123,174.707200000004,119.13135,43.118192,119.13135,161.866788235294,43.0074529411765,172.995094117647
672,"p07",46149.824,"low","stroke","left",19.5229883731319,-3.06872973633673,421.875200000002,112.679237931034,45.7882768965517,112.679237931034,161.868543589744,43.0086915384615,173.000635897436
673,"p07",46659.4688,"low","stroke","left",20.8158402083088,-2.86060290578257,124.659200000002,98.8051783333333,46.3359066666667,98.8051783333333,161.870891666667,43.0100283333333,172.994516666667
674,"p07",54551.2192,"low","stroke","left",5.88437853498418,29.4181579900412,188.505599999997,145.305453846154,33.5344423076923,145.305453846154,161.852244444444,42.9930105555556,172.990605555556
675,"p07",55352.6016,"low","stroke","left",11.9446327734141,27.6024060708734,108.864000000001,144.4751,33.60206,144.4751,161.852227272727,42.9939954545455,172.990545454545
676,"p07",55626.24,"low","stroke","left",9.32029993695838,25.1581243495834,143.2192,142.4756625,33.85769875,142.4756625,161.85245,42.9948235714286,172.994885714286
677,"p07",56555.7632,"low","stroke","left",14.1158356443124,13.7726933188952,222.400000000001,150.637733333333,40.0748653333333,150.637733333333,161.850628571429,42.9950114285714,172.991985714286
678,"p07",56866.9312,"low","stroke","left",15.3083069522289,14.1019100696045,232.883199999997,150.722463636364,40.18913,150.722463636364,161.851066666667,42.9952785714286,172.99249047619
679,"p07",57502.4256,"low","stroke","left",15.8481182779105,12.8291802740975,245.721600000004,150.752986666667,40.3461353333333,150.752986666667,161.8511,42.9954143478261,172.989617391304
680,"p07",58349.5424,"low","stroke","left",13.7997648763609,15.441107876949,98.7263999999996,146.335242857143,38.8306928571429,146.335242857143,161.85191,42.996251,172.99682
681,"p07",58536.0384,"low","stroke","left",14.8481255173257,13.7572644943559,354.559999999998,150.706656666667,40.273852,150.706656666667,161.851333333333,42.9956860606061,172.992590909091
682,"p07",58969.1264,"low","stroke","left",15.7428529962244,13.9877326555907,200.460800000001,150.770230769231,40.3229315384615,150.770230769231,161.851388888889,42.9956388888889,172.992172222222
683,"p07",59498.24,"low","stroke","left",14.8760711525717,22.7434860127358,259.3024,150.601177777778,38.287645,150.601177777778,161.852816666667,42.9959158333333,172.9912125
684,"p07",59836.3392,"low","stroke","left",14.8882836787021,22.8512629412815,238.361600000004,150.62594,38.310459,150.62594,161.85221875,42.995645,172.99034375
685,"p07",136.639999999999,"medium","stroke","left",14.6785908302642,22.1389813707089,236.364800000003,150.571954545455,38.3033209090909,150.571954545455,161.853154545455,42.9961236363636,172.990145454545
686,"p07",682.329600000005,"medium","stroke","left",8.46057351756886,15.4508817144527,86.7711999999956,136.2859,35.96687,136.2859,161.85214,42.99615,172.99114
687,"p07",813.977599999998,"medium","stroke","left",8.75281111554506,15.9397705479985,88.5120000000024,136.900175,35.6512925,136.900175,161.85258,42.997,173.0014
688,"p07",946.982400000001,"medium","stroke","left",9.02215541491323,16.2174044769248,157.107199999999,136.92425,35.63107375,136.92425,161.8525375,42.99653625,172.9946125
689,"p07",1459.1616,"medium","stroke","left",10.7095809248311,7.24968496766269,420.876800000005,152.652393333333,41.7838146666667,152.652393333333,161.8541,42.9987015,172.995425
690,"p07",2146.3296,"medium","stroke","left",8.68026025116418,4.55849531979065,267.3024,116.307033333333,39.5663183333333,116.307033333333,161.856538461538,43.00049,172.996161538462
691,"p07",2526.8992,"medium","stroke","left",15.1455407549808,9.51982359323928,109.248,150.6753,40.961935,150.6753,161.85632,42.999596,172.98526
692,"p07",2869.2224,"medium","stroke","left",3.52880915442297,14.5884235223642,334.105600000003,136.959263636364,36.3905890909091,136.959263636364,161.857763636364,43.0002490909091,172.992
693,"p07",3270.1568,"medium","stroke","left",5.35764794223427,15.8509998929912,130.6368,137.537966666667,35.978825,137.537966666667,161.8581,43.0004733333333,172.99025
694,"p07",4710.144,"medium","stroke","left",13.5754500022296,14.3707166500211,312.166400000002,137.463026666667,36.2708446666667,137.463026666667,161.86362,43.0036773333333,172.99218
695,"p07",5134.016,"medium","stroke","left",15.1523407982534,12.7681023373491,266.2912,150.456291666667,40.3284133333333,150.456291666667,161.862261538462,43.0032276923077,172.996
696,"p07",5889.99680000001,"medium","stroke","left",13.9552845252175,14.4354628243023,442.559999999998,141.917338888889,37.50086,141.917338888889,161.862333333333,43.0029161904762,172.993276190476
697,"p07",6666.6624,"medium","stroke","left",12.7282318071791,14.9668399793965,200.460800000001,136.637777777778,35.9515944444444,136.637777777778,161.8618,43.002835,172.99394
698,"p07",6932.9408,"medium","stroke","left",0.678007407339383,11.5989045267407,132.646400000012,135.5948,37.5527528571429,135.5948,161.862228571429,43.0041185714286,173.005628571429
699,"p07",7532.09600000001,"medium","stroke","left",5.70116295432122,5.2276647870547,401.932799999995,125.697647368421,39.125292631579,125.697647368421,161.862657894737,43.0041621052632,172.995273684211
700,"p07",8089.6128,"medium","stroke","left",0.219159931157617,-3.0261297441463,88.7551999999996,60.4067675,47.432275,60.4067675,161.8641,43.006018,172.99754
701,"p07",8421.7216,"medium","stroke","left",12.423226499963,-3.20811790483756,133.644799999995,123.492166666667,44.77773,123.492166666667,161.8654,43.0068371428571,172.993857142857
702,"p07",9199.8208,"medium","stroke","left",6.94985670731856,5.27104691490691,444.8128,120.356471428571,39.2222557142857,120.356471428571,161.867042857143,43.0070023809524,172.9946
703,"p07",9865.0496,"medium","stroke","left",15.0379698839339,8.93041460912762,156.582399999999,150.5699375,41.25291625,150.5699375,161.8663,43.00637,172.9926125
704,"p07",10486.7584,"medium","stroke","left",12.8590410645725,11.9682080142933,289.216,134.374875,36.8460625,134.374875,161.866835714286,43.0063057142857,172.990757142857
705,"p07",10976.448,"medium","stroke","left",14.6141040239683,7.9387470345063,154.585599999991,150.5571125,41.44725,150.5571125,161.8668625,43.00670875,172.992825
706,"p07",11198.848,"medium","stroke","left",14.7544170826781,6.91856084245837,287.232000000004,150.67875,41.5261835714286,150.67875,161.866028571429,43.0064242857143,172.992628571429
707,"p07",12019.4304,"medium","stroke","left",-5.5313730693597,-0.881858656125985,89.7664000000077,131.71622,43.546318,131.71622,161.86724,43.007576,172.99592
708,"p07",12974.8864,"medium","stroke","left",-9.57432584649925,-1.41522574434596,111.692800000004,144.22532,43.53274,144.22532,161.8767,43.013665,172.989366666667
709,"p07",13553.472,"medium","stroke","left",-12.2019555103583,-3.8402956900163,311.667199999996,135.54064,44.9362933333333,135.54064,161.88302,43.0160153333333,172.98292
710,"p07",14241.1392,"medium","stroke","left",-10.9065390689769,-17.0603673348559,89.7535999999964,NA,NA,NA,161.88644,43.01815,172.98196
711,"p07",14708.1344,"medium","stroke","left",-5.98715570738899,-27.3914240854131,288.2304,NA,NA,NA,161.8942,43.0219007142857,172.983328571429
712,"p07",15218.5472,"medium","stroke","left",3.205344921405,-14.6441338533298,289.228799999997,73.9830984615385,65.9773438461538,73.9830984615385,161.895585714286,43.0213728571429,172.980242857143
713,"p07",15595.5456,"medium","stroke","left",0.399922147570564,-15.0491212773127,289.228799999997,74.4943935714286,65.217045,74.4943935714286,161.895085714286,43.0218907142857,172.984971428571
714,"p07",15996.4672,"medium","stroke","left",-10.1548856177702,-15.4324999438435,155.097600000008,137.0537,49.86267875,137.0537,161.8953625,43.0215575,172.985025
715,"p07",16862.4256,"medium","stroke","left",7.65982498343245,-9.46901831734251,133.644799999995,68.26792,60.0714633333333,68.26792,161.889057142857,43.0182814285714,172.988185714286
716,"p07",19373.504,"medium","stroke","left",-7.54456655832332,18.6213028807299,176.780800000008,141.1492,35.64135,141.1492,161.869255555556,43.0059688888889,172.989811111111
717,"p07",20127.744,"medium","stroke","left",-7.64711847476422,29.2747052672644,267.276799999992,146.576384615385,33.7119246153846,146.576384615385,161.864030769231,43.0019323076923,172.984915384615
718,"p07",20905.1264,"medium","stroke","left",3.65635172654131,38.5688794266383,200.243199999997,159.11478,40.681014,159.11478,161.85393,42.993965,172.98291
719,"p07",21260.9536,"medium","stroke","left",6.78486304629152,38.2773629077092,110.694399999993,159.06264,40.702088,159.06264,161.851666666667,42.9922866666667,172.980083333333
720,"p07",21529.2288,"medium","stroke","left",4.75472483739278,34.2153260640898,264.294399999999,158.405415384615,40.5582753846154,158.405415384615,161.850876923077,42.9925176923077,172.982307692308
721,"p07",22128.6272,"medium","stroke","left",7.83174036623304,24.2621930385069,376.127999999997,142.397823529412,33.9595105882353,142.397823529412,161.849561111111,42.9933022222222,172.9849
722,"p07",22839.0912,"medium","stroke","left",10.5867542325607,27.1432740109171,109.708800000008,144.295366666667,33.6264566666667,144.295366666667,161.851366666667,42.9953216666667,172.993383333333
723,"p07",23360.704,"medium","stroke","left",6.63792975215642,27.9053878513522,198.464000000007,144.77384,33.65782,144.77384,161.852128571429,42.99459,172.9862
724,"p07",23626.9824,"medium","stroke","left",6.6788465202097,25.1525462112986,166.566399999996,143.270483333333,33.807125,143.270483333333,161.852616666667,42.99605,172.991016666667
725,"p07",24115.7632,"medium","stroke","left",4.70309760934476,18.2766893484687,289.216,138.674478571429,35.3293307142857,138.674478571429,161.854435714286,42.9972992857143,172.986835714286
726,"p07",24514.688,"medium","stroke","left",2.44282349743142,18.5079435147407,422.873600000006,139.093316666667,35.352165,139.093316666667,161.855235,42.998178,172.99063
727,"p07",25226.2144,"medium","stroke","left",7.80657253720522,15.5180598040446,287.808000000005,136.843564285714,35.8028028571429,136.843564285714,161.856785714286,42.9994292857143,172.988264285714
728,"p07",25713.1264,"medium","stroke","left",-3.26343932366542,26.8275145449071,313.164799999999,144.9066,33.8277008333333,144.9066,161.85876,42.9996466666667,172.99406
729,"p07",26292.5824,"medium","stroke","left",4.7570895872621,16.0263004721063,378.495999999999,137.4465875,35.94303,137.4465875,161.857977777778,43.0000238888889,172.985483333333
730,"p07",27203.8272,"medium","stroke","left",8.00287460241013,9.46360109188503,355.059200000003,132.25305,37.85509125,132.25305,161.859223529412,43.00236,172.991311764706
731,"p07",28502.8736,"medium","stroke","left",14.4722282107097,-14.2678755223016,423.193599999999,96.2497,58.9221905882353,96.2497,161.87008,43.0117445,172.993825
732,"p07",29192.3584,"medium","stroke","left",9.49738440145804,-7.81436186206509,333.107199999999,64.9524645454545,54.7141918181818,64.9524645454545,161.86999375,43.010888125,172.9923625
733,"p07",29836.48,"medium","stroke","left",8.51521075893704,5.61336747910342,112.704000000012,122.940033333333,38.6442616666667,122.940033333333,161.871466666667,43.0101883333333,172.994033333333
734,"p07",29992.064,"medium","stroke","left",8.71437038504332,5.49699802110686,87.7695999999996,122.46558,38.670418,122.46558,161.87138,43.010012,172.99348
735,"p07",30724.288,"medium","stroke","left",21.1809319764806,12.5716698484425,109.708800000008,136.423116666667,36.9177933333333,136.423116666667,161.867983333333,43.005995,172.994233333333
736,"p07",30945.6896,"medium","stroke","left",21.5798949883678,12.8645217280505,89.7664000000077,136.76758,36.800492,136.76758,161.86896,43.00632,173.0005
737,"p07",31416.4352,"medium","stroke","left",22.9553245922212,4.80784111756047,174.06719999999,120.192255555556,39.1001388888889,120.192255555556,161.868277777778,43.0065511111111,172.996622222222
738,"p07",31878.4512,"medium","stroke","left",26.8216359973878,-3.68733106704664,89.7536000000109,105.475052,47.26206,105.475052,161.87182,43.00895,172.99906
739,"p07",32723.1872,"medium","stroke","left",30.4556186643824,-10.2901427420879,197.222399999999,86.392004,58.436267,86.392004,161.87981,43.012676,173.00681
740,"p07",33077.0432,"medium","stroke","left",28.8327044791559,-16.4634170265334,222.412800000006,83.0721063636364,67.2098981818182,83.0721063636364,161.881290909091,43.0133072727273,173.005181818182
741,"p07",33899.8528,"medium","stroke","left",37.1914439832917,7.7394937681001,88.7551999999996,139.30588,39.019562,139.30588,161.88618,43.011946,173.00892
742,"p07",34422.5792,"medium","stroke","left",28.2459703390037,-10.5729756793095,198.463999999993,133.51468,48.577388,133.51468,161.886857142857,43.0143785714286,173.013414285714
743,"p07",34688.3712,"medium","stroke","left",30.3060946292214,-13.5747548768402,398.93759999999,86.55841375,62.73443875,86.55841375,161.884093333333,43.0137993333333,173.006793333333
744,"p07",35332.6464,"medium","stroke","left",29.7975378809415,-18.2029506933239,288.2304,85.0208161538462,69.81717,85.0208161538462,161.885892857143,43.014375,173.009021428571
745,"p07",36109.6704,"medium","stroke","left",37.8385769774375,9.77988549344884,135.334399999992,146.615,39.73201,146.615,161.886057142857,43.0076957142857,173.034128571429
746,"p07",36356.6976,"medium","stroke","left",39.461888474991,11.6635137954014,421.875200000009,145.139561111111,38.4499622222222,145.139561111111,161.88098,43.0046025,173.030615
747,"p07",37288.0512,"medium","stroke","left",28.8130690181986,16.0065397759904,176.537599999996,142.564166666667,36.1442422222222,142.564166666667,161.876011111111,43.0026744444444,173.023066666667
748,"p07",38041.5616,"medium","stroke","left",10.7464918757065,9.63649433567712,111.692800000004,159.57185,42.6111533333333,159.57185,161.873266666667,43.0032066666667,173.0145
749,"p07",38198.144,"medium","stroke","left",12.2903997725408,8.15728594075356,421.875199999995,145.10226,40.50187,145.10226,161.871955,43.003386,173.010755
750,"p07",38908.2368,"medium","stroke","left",17.9450099204588,-4.19808389938802,222.412800000006,150.710454545455,43.7791763636364,150.710454545455,161.875854545455,43.0067481818182,173.012118181818
751,"p07",39175.5264,"medium","stroke","left",17.0339057643855,-6.54836207932764,377.907200000001,61.5724135294118,53.6171817647059,61.5724135294118,161.877544444444,43.0078516666667,173.017316666667
752,"p07",39863.616,"medium","stroke","left",22.2228044465208,-8.08969834697283,88.7680000000109,140.827226,45.978908,140.827226,161.87722,43.008534,173.01006
753,"p07",40019.2128,"medium","stroke","left",22.2093510266934,-8.48115952850405,88.7551999999996,159.50772,43.348424,159.50772,161.87794,43.008662,173.01332
754,"p07",40173.7984,"medium","stroke","left",19.6534402448875,-9.77450507001707,135.628800000006,134.701985,47.524085,134.701985,161.880357142857,43.0095842857143,173.018514285714
755,"p07",40552.7808,"medium","stroke","left",18.8446426343361,1.47274298198556,466.943999999989,139.648231818182,42.4469231818182,139.648231818182,161.879390909091,43.0088836363636,173.009209090909
756,"p07",41152.3584,"medium","stroke","left",14.4727202131352,5.99083340288725,155.059200000003,150.4763,41.75679,150.4763,161.880025,43.0088575,173.01085
757,"p07",41574.7072,"medium","stroke","left",17.5379511543932,-7.08507203077045,244.339200000002,121.198926,47.883335,121.198926,161.88025,43.0100741666667,173.0113
758,"p07",41861.9392,"medium","stroke","left",17.4808589628195,-7.47687648772774,112.691199999987,142.730251666667,45.378,142.730251666667,161.880283333333,43.0102366666667,173.01065
759,"p07",42040.4608,"medium","stroke","left",16.9044725809055,-8.00739400484835,178.867200000008,159.5429875,43.3287575,159.5429875,161.880477777778,43.0105311111111,173.010666666667
760,"p07",42530.1376,"medium","stroke","left",23.7368793175798,-10.3975102377104,288.384000000005,70.4833814285714,60.9952414285714,70.4833814285714,161.88075,43.0111078571429,173.01055
761,"p07",42929.2288,"medium","stroke","left",21.0513547918571,-9.95724258106091,200.460800000001,87.029235,56.10700625,87.029235,161.88144,43.01127,173.0089
762,"p07",43439.8592,"medium","stroke","left",25.432768628067,-9.85604733478415,311.167999999991,73.4504071428571,58.6971821428571,73.4504071428571,161.8812,43.0114306666667,173.008393333333
763,"p07",44151.296,"medium","stroke","left",20.6425474273813,-9.52782642976297,113.664000000004,109.39555,51.4004375,109.39555,161.881683333333,43.0117783333333,173.0097
764,"p07",44305.4592,"medium","stroke","left",20.6425977960262,-9.66608036113546,177.036800000002,109.3494,51.677975,109.3494,161.881444444444,43.0116622222222,173.0086
765,"p07",44973.184,"medium","stroke","left",15.1821757248664,7.99859228938021,399.935999999987,150.656376470588,41.1991547058823,150.656376470588,161.883394736842,43.0108894736842,173.009005263158
766,"p07",45639.3984,"medium","stroke","left",20.6981614486369,6.30055113172342,89.7663999999932,123.1024,38.334256,123.1024,161.87808,43.0083,172.99968
767,"p07",45994.9184,"medium","stroke","left",22.7059575838888,5.63610883352605,130.649600000004,123.168671428571,38.4438171428571,123.168671428571,161.879671428571,43.0089014285714,173.006742857143
768,"p07",46574.3744,"medium","stroke","left",20.2744615858226,-2.52518586354554,220.403200000001,109.40071,45.110022,109.40071,161.8799,43.0097790909091,173.006381818182
769,"p07",46838.6688,"medium","stroke","left",18.2034008872176,-2.95508920798094,133.631999999998,150.748614285714,43.5651171428571,150.748614285714,161.8814,43.0103771428571,173.013014285714
770,"p07",47171.776,"medium","stroke","left",25.6820726273243,-3.36343868300384,88.7680000000109,123.67602,44.983144,123.67602,161.87978,43.010146,173.00594
771,"p07",47594.6496,"medium","stroke","left",26.6363791349598,-3.89049455290039,178.521599999993,83.5504428571429,49.9464242857143,83.5504428571429,161.879055555556,43.0099477777778,173.005166666667
772,"p07",47994.5856,"medium","stroke","left",6.97372326220198,-3.12268434258907,243.340799999991,65.9597341666667,48.3321625,65.9597341666667,161.882275,43.0105408333333,173.010233333333
773,"p07",48550.0928,"medium","stroke","left",11.4292084646575,8.08854488793458,227.212800000008,159.573463636364,42.6321645454546,159.573463636364,161.884245454545,43.0104181818182,173.012027272727
774,"p07",48860.0832,"medium","stroke","left",14.5100079073303,9.85861786524367,156.582399999999,150.5497625,40.8672575,150.5497625,161.88125,43.00952375,173.0020125
775,"p07",49348.7744,"medium","stroke","left",21.074982451753,9.17058742212189,134.643200000006,136.221716666667,38.4935,136.221716666667,161.882071428571,43.00986,173.005728571429
776,"p07",49527.296,"medium","stroke","left",19.8408119063819,9.33795419683048,176.524799999999,132.2832375,37.6214525,132.2832375,161.883622222222,43.0103677777778,173.011044444444
777,"p07",49771.648,"medium","stroke","left",18.6339326953481,9.75919201717104,221.401599999997,141.758181818182,39.2011727272727,141.758181818182,161.8834,43.0102509090909,173.010518181818
778,"p07",50370.176,"medium","stroke","left",20.7752199178708,13.682621764762,221.555199999988,137.671066666667,36.4577177777778,137.671066666667,161.882454545455,43.0096436363636,173.0048
779,"p07",51058.4832,"medium","stroke","left",17.6023971187368,9.57536704685288,111.705600000001,159.5559,42.58026,159.5559,161.88215,43.0099466666667,173.004716666667
780,"p07",52079.8848,"medium","stroke","left",16.5151225930139,7.40384834813246,178.521600000007,159.5586125,42.65255625,159.5586125,161.882733333333,43.01025,173.0082
781,"p07",52415.9872,"medium","stroke","left",21.0433353661124,12.2645015242851,152.588799999998,136.5890375,36.94161,136.5890375,161.8841625,43.01024875,173.0099375
782,"p07",52880.7424,"medium","stroke","left",12.2029134036047,6.2001671623336,333.324800000002,124.49174,39.4055673333333,124.49174,161.88338125,43.0104975,173.0086125
783,"p07",53347.6992,"medium","stroke","left",2.77703040163664,5.58537249615577,199.526400000002,132.28056,39.372108,132.28056,161.88256,43.010269,173.00655
784,"p07",54146.88,"medium","stroke","left",-3.02982482097151,-0.0429793364461493,244.351999999999,159.572566666667,43.0131158333333,159.572566666667,161.883608333333,43.0110483333333,173.011983333333
785,"p07",54658.5088,"medium","stroke","left",17.787043838389,1.49729836738213,88.7680000000109,159.563425,42.965805,159.563425,161.88224,43.010452,173.00316
786,"p07",54814.0928,"medium","stroke","left",19.0988885091777,1.54993614591938,243.020799999998,115.274288888889,42.0522222222222,115.274288888889,161.881633333333,43.0102808333333,173.002025
787,"p07",55146.4448,"medium","stroke","left",22.0647864124475,0.559997877249263,133.708800000008,159.527185714286,42.98592,159.527185714286,161.881557142857,43.0103985714286,173.002114285714
788,"p07",55435.7376,"medium","stroke","left",25.9418767011344,-1.96983195238115,355.046399999992,115.727664705882,44.4549041176471,115.727664705882,161.881011764706,43.0107423529412,173.006441176471
789,"p07",56013.1968,"medium","stroke","left",18.0925320001512,-2.77482809371155,154.585599999991,150.7196125,43.57427375,150.7196125,161.8816125,43.01061125,172.999
790,"p07",56213.6576,"medium","stroke","left",16.6033207325353,-2.7478933132553,266.943999999989,150.780158333333,43.6498316666667,150.780158333333,161.882769230769,43.0111030769231,173.005869230769
791,"p07",56527.4752,"medium","stroke","left",18.192997672117,-3.049411507615,196.185599999997,150.65546,43.692202,150.65546,161.88102,43.01041,172.99834
792,"p07",57079.7184,"medium","stroke","left",21.9305362852783,-4.38685389445184,266.27840000001,79.4460161538462,49.6781869230769,79.4460161538462,161.881669230769,43.0109930769231,173.005207692308
793,"p07",57412.8256,"medium","stroke","left",20.8735340571372,-4.30863560345711,309.964800000002,81.0358942857143,49.2137864285714,81.0358942857143,161.882306666667,43.0111333333333,173.005893333333
794,"p07",57767.6672,"medium","stroke","left",19.9144550402159,-3.95542547396198,245.35040000001,109.350133333333,46.5045016666667,109.350133333333,161.88255,43.0111341666667,173.005483333333
795,"p07",58236.416,"medium","stroke","left",22.7984531244588,-4.83171707742603,132.646399999998,82.2784171428571,49.6146342857143,82.2784171428571,161.882028571429,43.01088,173.002742857143
796,"p07",58434.8928,"medium","stroke","left",22.9362509022562,-4.91139534375609,177.523199999996,78.3255625,50.2494825,78.3255625,161.882833333333,43.0112533333333,173.006333333333
797,"p07",58657.2928,"medium","stroke","left",20.3723862504265,-4.42482091227484,334.10560000001,104.569179285714,47.3892721428571,104.569179285714,161.88308125,43.01129125,173.0080625
798,"p07",59189.8752,"medium","stroke","left",15.816627430034,-3.33202767887606,133.619200000001,150.719457142857,43.6898085714286,150.719457142857,161.882757142857,43.0107085714286,173.000157142857
799,"p07",59368.3712,"medium","stroke","left",15.661736336635,-3.20127175091305,89.4207999999926,150.72938,43.645448,150.72938,161.88358,43.011072,173.00526
800,"p07",59501.6704,"medium","stroke","left",17.1298001974978,-2.97247617804271,243.340800000005,150.778408333333,43.66978,150.778408333333,161.881983333333,43.0103591666667,172.998391666667
801,"p07",389.95199999999,"high","stroke","left",19.6656697462535,-1.10985710676844,431.475200000001,109.897208333333,44.0668958333333,109.897208333333,161.8835,43.0109421428571,173.006314285714
802,"p07",920.691200000001,"high","stroke","left",17.1397075289868,0.682838140462997,200.179199999999,159.57425,42.996815,159.57425,161.883844444444,43.0108911111111,173.006255555556
803,"p07",1258.496,"high","stroke","left",15.2487423772328,-5.63183509318245,131.648000000001,82.4513,51.3968133333333,82.4513,161.884766666667,43.0115083333333,173.012533333333
804,"p07",1658.432,"high","stroke","left",16.7894996912015,-8.31529557682671,662.771200000003,159.551331578947,43.3491457894737,159.551331578947,161.883926086957,43.0110365217391,173.004939130435
805,"p07",2588.48,"high","stroke","left",16.1811807720861,9.24881317635881,432.742400000003,159.545982352941,42.6128188235294,159.545982352941,161.886494736842,43.0105763157895,173.005226315789
806,"p07",3159.84639999999,"high","stroke","left",15.0496294029591,18.7255643558587,196.479999999996,150.703855555556,38.9053944444444,150.703855555556,161.884133333333,43.00857,173.0057
807,"p07",3577.728,"high","stroke","left",15.7637442404391,19.767983678034,221.414399999994,150.76207,38.546407,150.76207,161.8802,43.006424,173.00294
808,"p07",4065.43359999999,"high","stroke","left",14.180960712699,6.69496020460571,311.411200000002,150.394192307692,41.5326415384615,150.394192307692,161.880478571429,43.0081,173.006807142857
809,"p07",4691.51999999999,"high","stroke","left",14.9334814542197,-4.54774345969121,127.654400000014,132.233915,45.5841133333333,132.233915,161.881033333333,43.0094133333333,173.00495
810,"p07",4887.9872,"high","stroke","left",16.2473518647634,-4.54530071027012,175.526399999988,150.641971428571,43.8794971428571,150.641971428571,161.881457142857,43.0097,173.009314285714
811,"p07",5130.34239999999,"high","stroke","left",14.0545875564642,-6.37930669360215,233.369600000005,96.1368725,49.814725,96.1368725,161.8814875,43.009705,173.005425
812,"p07",5465.0368,"high","stroke","left",12.8342014849498,-9.25618360676142,165.171199999997,95.9808433333333,53.5887466666667,95.9808433333333,161.883183333333,43.0106283333333,173.009516666667
813,"p07",5902.0416,"high","stroke","left",17.5701634133549,7.05614505563609,579.481599999999,151.58790952381,41.7011728571429,151.58790952381,161.881908,43.0089,173.003728
814,"p07",6609.1776,"high","stroke","left",21.4116211050284,7.73720049691895,555.263999999996,159.5145375,42.653358125,159.5145375,161.881666666667,43.008749047619,173.005433333333
815,"p07",7462.64319999999,"high","stroke","left",15.181913771231,-10.7030087776392,400.94720000001,66.6257333333333,61.0875358333333,66.6257333333333,161.88348,43.0114706666667,173.0089
816,"p07",8223.62879999999,"high","stroke","left",14.4605562750229,11.7800410780593,251.328000000009,150.528563636364,40.2908490909091,150.528563636364,161.884463636364,43.0099954545455,173.005618181818
817,"p07",8540.78719999999,"high","stroke","left",15.0052318569618,10.4006332988043,167.449600000007,150.692725,40.8515125,150.692725,161.8852,43.010285,173.0089
818,"p07",8839.8848,"high","stroke","left",13.996423201428,8.60017777552418,301.695999999996,150.474183333333,41.0385466666667,150.474183333333,161.8838,43.009956,173.00458
819,"p07",9566.9632,"high","stroke","left",1.71158805124347,8.96062062614826,318.144,134.579911111111,38.1418222222222,134.579911111111,161.881284615385,43.0085861538462,173.003792307692
820,"p07",10085.568,"high","stroke","left",-6.59629081596445,7.63714281880959,134.643199999991,135.9826,38.942755,135.9826,161.88074,43.008928,173.0082
821,"p07",11203.0208,"high","stroke","left",-9.87602419284286,-3.20624424320492,238.361600000004,134.47598,44.24395,134.47598,161.882411111111,43.0116144444444,172.997455555556
822,"p07",11674.24,"high","stroke","left",5.28328494386302,-0.858205301031834,101.132799999992,159.566766666667,43.01813,159.566766666667,161.884425,43.0121525,172.99655
823,"p07",11873.4592,"high","stroke","left",8.49908235814178,-1.51167208207115,252.108799999987,79.9197,45.0134325,79.9197,161.884977777778,43.0124022222222,172.992822222222
824,"p07",12345.984,"high","stroke","left",15.6721382719815,-11.4360795735699,336.102400000003,59.9137944444444,64.4211477777778,59.9137944444444,161.886784615385,43.0145207692308,172.990523076923
825,"p07",12751.8976,"high","stroke","left",13.5854432800625,-12.3863802148928,499.673600000009,128.053482142857,50.4442135714286,128.053482142857,161.88845625,43.01556,172.99309375
826,"p07",13453.0304,"high","stroke","left",-3.73232264294848,-16.898467162862,288.179199999984,71.3544028571429,70.1521785714286,71.3544028571429,161.890272727273,43.0167036363636,172.998972727273
827,"p07",13794.0736,"high","stroke","left",-0.715966488581878,-18.0210768401086,569.472000000009,71.7593241176471,71.71124,71.7593241176471,161.889955,43.016486,172.993535
828,"p07",14461.2864,"high","stroke","left",-6.18804463982486,-19.1373927063729,234.380800000014,68.83171,74.5865266666667,68.83171,161.89115,43.01702625,172.9979625
829,"p07",14761.4848,"high","stroke","left",-9.52899692223671,-18.5926178971212,191.488000000012,56.01033,76.89009,56.01033,161.890928571429,43.0169785714286,172.995285714286
830,"p07",15224.0512,"high","stroke","left",6.85092082683848,-11.8280031156343,246.335999999981,71.943782,61.955189,71.943782,161.89169,43.016739,172.99339
831,"p07",15683.8144,"high","stroke","left",14.6238683652729,-3.98939919395029,266.291200000007,150.41105,43.938645,150.41105,161.891611111111,43.0160377777778,172.992188888889
832,"p07",16564.1856,"high","stroke","left",18.4738100370988,-4.12198858024885,133.363200000022,112.979575,46.9965475,112.979575,161.890316666667,43.0155783333333,172.996416666667
833,"p07",17160.3072,"high","stroke","left",24.5919189064008,3.34064111598162,365.017599999992,118.187042857143,40.5482285714286,118.187042857143,161.891241666667,43.0141591666667,173.000425
834,"p07",18096.6144,"high","stroke","left",22.4349749687104,6.37034914061942,244.940799999982,122.21705,38.55439125,122.21705,161.880681818182,43.0087890909091,172.997781818182
835,"p07",18481.0112,"high","stroke","left",12.2506314216691,7.37738729422676,300.198399999994,124.6642,38.16913,124.6642,161.88073,43.008652,173.00237
836,"p07",19620.0576,"high","stroke","left",16.8628980263917,13.5642541320457,217.420800000022,150.783025,40.14520875,150.783025,161.881755555556,43.0081544444444,173.001577777778
837,"p07",19970.1248,"high","stroke","left",18.784480795504,13.2188423439771,100.160000000003,145.8245,39.08315,145.8245,161.883525,43.0090475,173.00855
838,"p07",20468.224,"high","stroke","left",15.2522980110557,5.74704341130261,91.7503999999899,150.6696,41.86015,150.6696,161.882425,43.00944,173.00735
839,"p07",20607.8464,"high","stroke","left",15.6937276595162,5.66478818386312,199.462399999989,150.734042857143,41.8372414285714,150.734042857143,161.881925,43.00922875,173.0054125
840,"p07",21226.304,"high","stroke","left",15.4904809940335,-4.56330078704358,332.684800000017,89.7087585714286,49.5049528571429,89.7087585714286,161.882281818182,43.0102290909091,173.008172727273
841,"p07",21658.7136,"high","stroke","left",14.4662058056637,-3.09650936049781,133.64479999998,96.374325,46.699225,96.374325,161.8816,43.009778,173.00488
842,"p07",22216.2304,"high","stroke","left",14.328146363307,-2.15750782117506,430.361600000004,140.847802352941,43.7570247058824,140.847802352941,161.882823529412,43.0099011764706,173.002811764706
843,"p07",22715.4048,"high","stroke","left",12.9190781592765,-3.23094493939683,130.918399999995,124.58215,45.124615,124.58215,161.88258,43.010228,173.00498
844,"p07",22947.0464,"high","stroke","left",14.6123006199534,-4.39681637860805,164.569599999988,96.140488,48.750082,96.140488,161.88245,43.0102016666667,173.005766666667
845,"p07",23181.4272,"high","stroke","left",13.3729384881937,-5.16409576837995,98.7392000000109,124.5412,46.4936366666667,124.5412,161.882125,43.010145,173.00455
846,"p07",23607.2832,"high","stroke","left",9.65584620861399,-5.86784280592554,331.123200000002,69.8976633333333,53.3160883333333,69.8976633333333,161.882530769231,43.0101623076923,173.004115384615
847,"p07",24003.2256,"high","stroke","left",11.0393369054939,-6.17589833424288,532.09600000002,63.84226,54.4287030769231,63.84226,161.882111764706,43.0101747058824,173.002511764706
848,"p07",24888.896,"high","stroke","left",6.16546679170898,-8.23618337212614,355.059199999989,71.890015,55.749462,71.890015,161.882385714286,43.0104714285714,173.004092857143
849,"p07",25304.7808,"high","stroke","left",7.72601636170573,-7.62435549219897,219.417600000015,66.5552771428571,55.8109614285714,66.5552771428571,161.8822875,43.01035125,173.001275
850,"p07",25790.3872,"high","stroke","left",18.4598134528979,-5.99685761686497,324.928000000014,112.922422,48.72222,112.922422,161.882918181818,43.0105754545455,173.004172727273
851,"p07",26273.2928,"high","stroke","left",28.9834875852475,-3.15369793984171,337.087999999989,132.081107692308,45.3661523076923,132.081107692308,161.882661538462,43.0102407692308,173.002115384615
852,"p07",26937.5104,"high","stroke","left",13.0384997825976,-3.96790684469794,129.651200000022,124.52785,46.077375,124.52785,161.88386,43.01087,173.007
853,"p07",27132.992,"high","stroke","left",14.8846064111958,-2.42955805570485,519.795200000022,150.555042857143,43.5360285714286,150.555042857143,161.883255555556,43.0102355555556,173.002261111111
854,"p07",27982.1824,"high","stroke","left",14.688211501185,-9.64171126851221,474.739199999982,90.0017484615385,55.9511223076923,90.0017484615385,161.8829375,43.010903125,173.00683125
855,"p07",28558.6432,"high","stroke","left",9.69276410874812,-8.23761316806017,230.387199999997,159.547725,43.34757125,159.547725,161.8829875,43.01061875,173.0035
856,"p07",29007.9488,"high","stroke","left",12.4120112999257,-14.4742418982876,570.380799999984,100.34787,59.253588,100.34787,161.882775,43.0111175,173.00498
857,"p07",29856.5888,"high","stroke","left",16.5341605409305,3.12924948632912,585.433600000018,150.789094736842,42.5502778947368,150.789094736842,161.883515789474,43.0101010526316,173.004110526316
858,"p07",30527.9232,"high","stroke","left",17.9007321845653,5.71768281444669,130.355199999991,150.68954,41.871194,150.68954,161.883216666667,43.0100166666667,173.002933333333
859,"p07",30787.9424,"high","stroke","left",13.4364041569497,7.54969428653615,138.636800000007,135.187742857143,39.5387657142857,135.187742857143,161.884042857143,43.0100742857143,173.004157142857
860,"p07",30997.3888,"high","stroke","left",14.975438769401,8.08752817762057,189.99040000001,150.674,41.36137,150.674,161.883971428571,43.01002,173.002485714286
861,"p07",31386.8544,"high","stroke","left",19.831974957361,5.27757477622702,134.643199999991,119.83594,38.849332,119.83594,161.88192,43.009432,172.9951
862,"p07",31587.3152,"high","stroke","left",18.2746093809605,5.19755686608772,434.342399999994,150.555592857143,41.9386278571429,150.555592857143,161.8836625,43.01023375,173.00324375
863,"p07",32117.4016,"high","stroke","left",16.5728036453412,5.01295080501396,177.113600000012,150.789175,41.9943075,150.789175,161.8837125,43.010235,173.003525
864,"p07",32388.2624,"high","stroke","left",20.8614071178115,5.50265003389045,199.462400000019,119.67732,39.045994,119.67732,161.882228571429,43.0095428571429,172.997014285714
865,"p07",32920.3456,"high","stroke","left",24.4546650341571,2.12452399494148,166.553600000014,116.67725,41.4862633333333,116.67725,161.883083333333,43.0102383333333,173.000316666667
866,"p07",33369.152,"high","stroke","left",21.0775712792445,1.41584237214503,240.358399999997,118.288077777778,42.2508544444444,118.288077777778,161.88225,43.009867,172.99625
867,"p07",33754.112,"high","stroke","left",12.5814982644787,18.0581345268075,200.473599999998,139.1424,34.901026,139.1424,161.884485714286,43.0094971428571,173.003285714286
868,"p07",34086.7328,"high","stroke","left",14.2781707279982,17.8015321965543,201.472000000009,150.65948,39.045574,150.65948,161.883814285714,43.0092328571429,173.002571428571
869,"p07",34716.0576,"high","stroke","left",21.3668216498666,9.25649112616361,326.617599999998,131.444272727273,37.6612136363636,131.444272727273,161.880461538462,43.0082023076923,172.997646153846
870,"p07",35232.0768,"high","stroke","left",22.949132424184,8.60951537054727,199.731200000009,159.553433333333,42.6279916666667,159.553433333333,161.880071428571,43.0081428571429,172.999928571429
871,"p07",35730.0096,"high","stroke","left",22.0767199439189,6.49719163188344,406.911999999982,121.981225,38.59915625,121.981225,161.878433333333,43.00775,172.99784
872,"p07",36246.6304,"high","stroke","left",17.8741063235613,7.17831764919872,222.399999999994,150.7151,41.55811,150.7151,161.880555555556,43.00864,173.003433333333
873,"p07",36807.1296,"high","stroke","left",23.7390446178751,5.14901876984279,718.016000000003,120.652988235294,39.2336617647059,120.652988235294,161.879413043478,43.0082569565217,172.996647826087
874,"p07",37969.9584,"high","stroke","left",24.6422265505797,1.63458757790097,404.531199999998,131.247309090909,42.4625090909091,131.247309090909,161.880584615385,43.0091123076923,172.999153846154
875,"p07",38506.8288,"high","stroke","left",14.0088008377487,4.90115507041543,911.564799999993,150.443492592593,41.9339614814815,150.443492592593,161.882418181818,43.009583030303,173.004493939394
876,"p07",39694.656,"high","stroke","left",13.0303797994051,6.98937061789114,200.998399999982,123.824425,38.5297975,123.824425,161.8823,43.00909,173.001928571429
877,"p07",40028.8896,"high","stroke","left",14.9847136019932,2.5073988066858,224.793599999975,150.65145,42.59258,150.65145,161.8816875,43.00929,173.002225
878,"p07",40543.9104,"high","stroke","left",16.2222542022035,-4.61522251591757,473.7408,116.68403,47.3897033333333,116.68403,161.882164705882,43.0100082352941,173.005223529412
879,"p07",41451.6224,"high","stroke","left",19.3779394304401,0.99892981787697,98.7391999999818,112.61095,41.6739225,112.61095,161.88195,43.00984,173.009375
880,"p07",41735.0656,"high","stroke","left",14.1877663492744,18.2291653122408,307.187200000015,150.611245454545,38.8340572727273,150.611245454545,161.882576923077,43.0084907692308,173.003853846154
881,"p07",42153.9456,"high","stroke","left",15.2584549147699,18.7698562005728,362.035200000013,150.73442,38.848946,150.73442,161.882384615385,43.0084684615385,173.002646153846
882,"p07",42583.808,"high","stroke","left",14.3929603457791,18.4831699314772,365.683199999999,150.6281375,38.82813375,150.6281375,161.88245,43.0084733333333,173.002441666667
883,"p07",43017.3056,"high","stroke","left",15.2644502425063,18.7615608980723,388.467199999985,150.731816666667,38.9068183333333,150.731816666667,161.882375,43.008455625,173.0016375
884,"p07",43717.9392,"high","stroke","left",16.0069084938583,4.2190894293966,366.015999999974,150.768514285714,42.0845257142857,150.768514285714,161.882533333333,43.0096666666667,173.006
885,"p07",44147.7888,"high","stroke","left",14.7778566878728,2.13481648508185,491.110400000005,150.614123076923,42.6285953846154,150.614123076923,161.883188888889,43.0098361111111,173.005011111111
886,"p07",44781.1968,"high","stroke","left",3.91409071277263,-0.837842259013404,127.667199999996,159.56964,43.0286,159.56964,161.88305,43.0100966666667,173.005483333333
887,"p07",45259.9168,"high","stroke","left",13.9262609736649,-0.446952802548989,132.646399999998,123.5295175,43.8516525,123.5295175,161.88422,43.010654,173.01126
888,"p07",45560.1152,"high","stroke","left",2.45161358911319,4.26774369098217,133.644800000009,123.705166666667,40.40809,123.705166666667,161.88356,43.009874,173.00316
889,"p07",46030.3872,"high","stroke","left",13.3621873794277,-3.69433201758872,240.358400000026,110.242889,45.934009,110.242889,161.88435,43.010661,173.005
890,"p07",46315.2128,"high","stroke","left",15.5929038007148,-3.75245368029926,210.700799999991,150.672466666667,43.7006433333333,150.672466666667,161.8834125,43.01024,172.9984375
891,"p07",46858.0352,"high","stroke","left",23.7845451146119,-4.02770254697347,367.014399999985,95.5567175,48.87871,95.5567175,161.8833,43.0106007692308,173.003138461538
892,"p07",47308.8256,"high","stroke","left",26.783678393358,-1.19915258262118,402.496000000014,115.8031,44.1003105882353,115.8031,161.882905882353,43.01012,172.996594117647
893,"p07",47959.6672,"high","stroke","left",31.1890040108773,2.91075398041017,97.7407999999996,122.4518,41.26213,122.4518,161.885875,43.0105425,173.001425
894,"p07",48291.776,"high","stroke","left",31.9304432477179,3.53905466979176,200.473599999998,123.058633333333,41.1107333333333,123.058633333333,161.883457142857,43.0099242857143,172.998657142857
895,"p07",48904.1408,"high","stroke","left",12.8247024149134,1.4324046314315,139.75039999999,124.577842857143,42.0654857142857,124.577842857143,161.885271428571,43.0107257142857,173.002771428571
896,"p07",49101.7344,"high","stroke","left",14.5340025700783,1.40765868503698,154.918399999995,150.539,42.781025,150.539,161.884283333333,43.0102766666667,172.996
897,"p07",49590.208,"high","stroke","left",11.8574225395007,-7.37116233686449,167.551999999996,159.536333333333,43.3203833333333,159.536333333333,161.885083333333,43.0112616666667,172.998633333333
898,"p07",49824.5888,"high","stroke","left",13.3161950676201,-6.94532441700951,183.500800000009,96.10609,51.556295,96.10609,161.885525,43.01148125,173.003025
899,"p07",50054.9632,"high","stroke","left",12.0755564591894,-6.6876433203216,268.288,114.310866363636,49.1406609090909,114.310866363636,161.8864,43.0118216666667,173.005258333333
900,"p07",50382.0928,"high","stroke","left",13.087351912342,-6.92261210254081,254.323199999984,95.9232463636364,51.5370463636364,95.9232463636364,161.885390909091,43.0115763636364,173.004290909091
901,"p07",50702.2336,"high","stroke","left",12.6197346257506,-7.81351259764703,298.969600000011,117.926341666667,49.1069383333333,117.926341666667,161.88538,43.011803,173.0046
902,"p07",51133.8496,"high","stroke","left",14.463877139454,-7.71906951191104,328.127999999997,92.400519,52.519509,92.400519,161.885525,43.01165,173.003208333333
903,"p07",51836.9664,"high","stroke","left",14.8060345703457,-6.39720846930608,231.385600000009,95.89716875,50.9476825,95.89716875,161.886433333333,43.0119344444444,173.0047
904,"p07",52134.1824,"high","stroke","left",12.1431317621032,-4.98362809735886,202.163199999981,129.4718,45.8486914285714,129.4718,161.886657142857,43.0121614285714,173.009128571429
905,"p07",52533.9136,"high","stroke","left",-3.5419097057786,-3.22961118128617,100.736000000004,130.992533333333,44.6386233333333,130.992533333333,161.88655,43.01182,173.00885
906,"p07",53039.5648,"high","stroke","left",11.7151133306864,-1.94739935473455,309.171199999982,124.38805,45.00487,124.38805,161.886923076923,43.0119761538462,173.007415384615
907,"p07",53435.5072,"high","stroke","left",12.4928660053172,-2.18632305147629,132.646399999998,118.919504,45.6709,118.919504,161.88652,43.011858,173.0055
908,"p07",54000.5632,"high","stroke","left",4.00811626764574,2.60045348805077,181.004799999995,123.711233333333,41.03431,123.711233333333,161.886871428571,43.0116385714286,173.005071428571
909,"p07",54253.376,"high","stroke","left",5.93444386285402,3.26174681520887,177.523199999996,115.0916125,40.24396375,115.0916125,161.8859375,43.011275,173.0000375
910,"p07",54651.3024,"high","stroke","left",14.0886361290618,0.793318763466236,292.223999999987,150.458914285714,42.8980528571429,150.458914285714,161.88536,43.01111,172.99694
911,"p07",55643.1744,"high","stroke","left",12.7675057143014,2.2047722509443,106.329599999997,124.58572,42.104398,124.58572,161.8862,43.011288,173.00132
912,"p07",55818.3168,"high","stroke","left",14.2334813057244,1.83153138787422,285.747200000013,150.495825,42.8337208333333,150.495825,161.886766666667,43.0116908333333,173.004025
913,"p07",56531.9168,"high","stroke","left",14.1213598697662,-1.74179275289759,233.382400000002,143.61988875,43.98868625,143.61988875,161.886675,43.01215875,173.0044375
914,"p07",56935.8464,"high","stroke","left",13.4493149283516,-4.59455448424439,273.856,111.580032727273,47.3008627272727,111.580032727273,161.887716666667,43.0128975,173.00965
915,"p07",57531.5072,"high","stroke","left",15.1948123216582,-8.40701595046788,268.275200000004,90.4201885714286,54.4827214285714,90.4201885714286,161.886155555556,43.0126144444444,173.002177777778
916,"p07",57897.5232,"high","stroke","left",13.7479175909662,-8.54633632212296,303.193599999999,100.110148888889,52.7526266666667,100.110148888889,161.88655,43.012626,173.00485
917,"p07",58882.4704,"high","stroke","left",13.9852850115586,-4.79664155717063,127.667199999996,113.144844,47.514972,113.144844,161.88778,43.01282,173.00664
918,"p07",59311.3344,"high","stroke","left",13.7253155931273,-11.204299402696,200.460800000001,127.966041428571,50.1217357142857,127.966041428571,161.887228571429,43.0131457142857,173.006614285714
919,"p07",59577.6128,"high","stroke","left",14.7339516674229,-9.99843085653201,143.129600000015,96.0202566666667,54.5548683333333,96.0202566666667,161.88815,43.01363,173.0136
920,"p08",617.536,"low","stroke","right",3.96979277726609,-0.0142330117068212,133.6448,158.11576,33.64787,158.11576,160.284785714286,33.6987542857143,71.0840828571429
921,"p08",1131.6736,"low","stroke","right",-4.21494759585333,12.9260117896334,98.7392,143.93348,30.022288,143.93348,160.283183333333,33.69472,71.0809233333333
922,"p08",1342.1056,"low","stroke","right",-6.89052768730914,12.5764818684398,130.6624,143.69738,29.932356,143.69738,160.283257142857,33.6948342857143,71.0867757142857
923,"p08",1819.84,"low","stroke","right",3.28961871202386,0.534842572187728,253.696,158.12250952381,33.6167942857143,158.12250952381,160.282147619048,33.6960480952381,71.0862238095238
924,"p08",2585.8048,"low","stroke","right",1.03145944054625,9.01316038554989,86.7712000000001,141.4571625,30.47713625,141.4571625,160.281075,33.6947475,71.09346875
925,"p08",3985.8048,"low","stroke","right",23.7950157224386,19.5466409377367,89.2800000000002,150.66376,30.004302,150.66376,160.2827,33.69214875,71.1048725
926,"p08",12525.7472,"low","stroke","right",16.7511068306497,17.573530768052,220.415999999999,149.567129411765,30.1013464705882,149.567129411765,160.283352941176,33.6876264705882,71.0954617647059
927,"p08",13088.2432,"low","stroke","right",10.5942779829489,16.6900450298398,85.2864000000009,148.6377,30.0771483333333,148.6377,160.281028571429,33.6864871428571,71.0957585714286
928,"p08",22836.0704,"low","stroke","right",-25.3491374490625,20.6152866537186,87.5391999999993,147.597885714286,28.54977,147.597885714286,160.2838,33.68978125,71.06011625
929,"p08",23830.6688,"low","stroke","right",-56.6003634832485,8.67752990775722,233.369600000002,142.526530769231,28.5649069230769,142.526530769231,160.281323076923,33.6796161538462,71.0225915384615
930,"p08",32034.7136,"low","stroke","right",23.1810559091471,19.7759224473054,81.7920000000013,151.038183333333,29.9915033333333,151.038183333333,160.281428571429,33.6836557142857,71.1061428571429
931,"p08",32544.9216,"low","stroke","right",26.7129026486453,10.9735696117536,130.649600000001,144.884633333333,29.95312,144.884633333333,160.277054545455,33.6817727272727,71.1056281818182
932,"p08",33593.664,"low","stroke","right",8.78592205889463,6.58626286847819,103.731200000002,118.650075,28.45502375,118.650075,160.298211111111,33.7045311111111,71.0835288888889
933,"p08",33948.7232,"low","stroke","right",16.6946502693446,5.55112946611298,89.7536000000036,125.57865,29.6712375,125.57865,160.2989375,33.70478,71.09111375
934,"p08",35885.6832,"low","stroke","right",19.2951934477403,5.15512887501135,95.7439999999988,144.41155,31.7377675,144.41155,160.296675,33.7022475,71.093005
935,"p08",36044.2624,"low","stroke","right",19.1700151557567,5.24319010927639,95.7440000000061,141.5359125,31.3671075,141.5359125,160.295475,33.70034,71.09287625
936,"p08",37981.504,"low","stroke","right",29.7049138726523,7.66574241184241,148.595200000003,125.714116666667,27.9155641666667,125.714116666667,160.289091666667,33.695285,71.0958733333333
937,"p08",40560.7168,"low","stroke","right",22.4231279188771,10.9045335435055,92.2623999999996,142.3321375,29.89042375,142.3321375,160.2903625,33.69771375,71.08944875
938,"p08",41422.144,"low","stroke","right",18.7304603851335,18.1529288671174,424.857600000003,149.738132258065,29.999594516129,149.738132258065,160.2879,33.6926877419355,71.0978332258065
939,"p08",42457.3696,"low","stroke","right",19.5549951508203,4.84985395986861,138.419199999997,144.520409090909,31.96883,144.520409090909,160.295445454545,33.7034981818182,71.0953536363636
940,"p08",42716.4672,"low","stroke","right",14.4426912507957,5.67284038070794,321.139199999998,118.230036363636,28.3978818181818,118.230036363636,160.295958333333,33.7044641666667,71.097175
941,"p08",43318.848,"low","stroke","right",11.755939029408,13.8538094504982,83.775999999998,147.927285714286,30.3914814285714,147.927285714286,160.294757142857,33.70199,71.0914314285714
942,"p08",43470.4512,"low","stroke","right",11.9292271134495,13.6512276800716,247.8848,147.8762,30.4266642857143,147.8762,160.29256,33.700322,71.0934005
943,"p08",43775.1808,"low","stroke","right",11.7655231932542,15.1512988053137,762.560000000005,148.047126415094,30.1909816981132,148.047126415094,160.291557627119,33.6979955932203,71.0935106779661
944,"p08",44638.4768,"low","stroke","right",10.6441950383623,15.7164441762108,246.5792,148.255752631579,30.0919610526316,148.255752631579,160.2905,33.6967555,71.09517
945,"p08",46393.0496,"low","stroke","right",12.5237752040786,7.29210205105276,358.054400000001,158.106430769231,33.3568030769231,158.106430769231,160.297096428571,33.7061885714286,71.0984007142857
946,"p08",49416.448,"low","stroke","right",10.7877179048589,7.08389303239373,143.616000000002,120.90925,28.2532858333333,120.90925,160.302025,33.7113091666667,71.0912733333333
947,"p08",49958.72,"low","stroke","right",10.317593336225,12.9821599461386,168.5504,144.021975,29.7510091666667,144.021975,160.300335714286,33.7084721428571,71.0921942857143
948,"p08",50748.5184,"low","stroke","right",14.7966453202673,1.60335624618176,118.681600000004,106.08078,30.570834,106.08078,160.30137,33.711396,71.087875
949,"p08",51009.8176,"low","stroke","right",3.02344736236153,5.71506754056927,156.582399999999,146.898353846154,32.0929161538462,146.898353846154,160.302476923077,33.7111646153846,71.0846353846154
950,"p08",51691.8144,"low","stroke","right",8.08924879314442,2.66006762030929,144.614399999999,109.017975,29.8354241666667,109.017975,160.300183333333,33.7099391666667,71.0889675
951,"p08",51973.184,"low","stroke","right",11.707502294853,3.66680111188426,129.164799999999,111.078709090909,29.5404090909091,111.078709090909,160.298590909091,33.7083081818182,71.0887090909091
952,"p08",52221.1584,"low","stroke","right",9.91049254624977,10.027192952523,414.886400000003,140.835096774194,30.0073074193548,140.835096774194,160.298496969697,33.7068375757576,71.0885760606061
953,"p08",52745.7536,"low","stroke","right",4.59366390549331,13.3099912857219,379.980799999998,146.09639,30.237696,146.09639,160.298123333333,33.705226,71.0887343333333
954,"p08",53235.4432,"low","stroke","right",7.840124215068,15.3899274799023,249.932800000002,148.07699,30.334741,148.07699,160.29737,33.7035035,71.088326
955,"p08",53576.128,"low","stroke","right",10.0552830164773,14.3876717598503,705.625599999999,145.535537837838,29.8082713513514,145.535537837838,160.296237288136,33.7023433898305,71.0902815254237
956,"p08",54502.1568,"low","stroke","right",18.9137341374059,18.0374998788878,207.4496,149.6313,30.0623906666667,149.6313,160.295323529412,33.7000576470588,71.0911676470588
957,"p08",55659.4688,"low","stroke","right",15.8403604812983,7.1304597199658,109.7088,121.406875,28.05563,121.406875,160.291522222222,33.6973822222222,71.0881066666667
958,"p08",57901.5936,"low","stroke","right",12.1372645833746,6.20092100533716,139.6224,137.797133333333,30.9120358333333,137.797133333333,160.296141666667,33.7029158333333,71.0794675
959,"p08",58410.7648,"low","stroke","right",4.66117882966611,20.5666401037837,256.32,149.451127777778,29.7284244444444,149.451127777778,160.297563636364,33.70177,71.0853368181818
960,"p08",58866.5472,"low","stroke","right",4.99573238038561,17.0843356689488,228.390400000004,148.524394117647,30.0340223529412,148.524394117647,160.295673684211,33.7005657894737,71.0856847368421
961,"p08",59208.64,"low","stroke","right",-2.8614229579183,15.429466644159,114.687999999995,146.86196,29.953785,146.86196,160.29411,33.697626,71.073771
962,"p08",59411.0976,"low","stroke","right",-5.4557456368939,13.7289097551771,232.486400000002,144.8655,29.872565,144.8655,160.293615,33.698503,71.081725
963,"p08",59693.4528,"low","stroke","right",-5.51349835456335,13.126787645762,132.646399999998,144.674555555556,29.9055977777778,144.674555555556,160.292983333333,33.698115,71.0811225
964,"p08",59983.744,"low","stroke","right",2.56182124459559,8.82148353297924,117.683199999999,146.8908,31.310835,146.8908,160.2913,33.6981925,71.0808925
965,"p08",564.4928,"medium","stroke","right",-1.89819088832295,10.4095923987507,233.382399999995,158.133271428571,33.2566971428571,158.133271428571,160.28915,33.69543,71.07410625
966,"p08",3901.6576,"medium","stroke","right",2.34482618920336,-10.4074938576484,81.7920000000013,146.868275,35.5507925,146.868275,160.3114,33.7222625,71.0737575
967,"p08",5612.4416,"medium","stroke","right",26.1639229614948,25.5423721043571,196.019199999995,154.790657142857,30.7789871428571,154.790657142857,160.290857142857,33.6886442857143,71.1121671428571
968,"p08",6174.9888,"medium","stroke","right",37.0788311613476,16.1370670831933,98.7391999999963,155.124125,31.67558,155.124125,160.2854,33.6818375,71.11218
969,"p08",7917.45279999999,"medium","stroke","right",23.3148648085287,10.2013285375548,99.7376000000077,145.13945,30.22673,145.13945,160.2948,33.7020625,71.1139225
970,"p08",10947.3152,"medium","stroke","right",-28.0411839060795,9.85197642974998,112.691200000001,145.6402,30.5529766666667,145.6402,160.288533333333,33.6980633333333,71.065485
971,"p08",12148.6592,"medium","stroke","right",-42.8839659313301,1.68873130609846,130.892800000001,138.102266666667,31.8832033333333,138.102266666667,160.28902,33.695806,71.04051
972,"p08",13622.2592,"medium","stroke","right",-52.2990903678675,29.1498974032105,155.174400000004,156.1593375,29.833815,156.1593375,160.2854875,33.6657425,71.00727375
973,"p08",13912.3456,"medium","stroke","right",-51.1374634297165,26.7089165471247,198.464000000007,151.41061,26.274998,151.41061,160.28529,33.661492,71.002901
974,"p08",14244.4544,"medium","stroke","right",-53.831596942915,34.2946855750781,111.705600000001,156.635316666667,29.4112783333333,156.635316666667,160.2864,33.6558416666667,70.998445
975,"p08",15354.1888,"medium","stroke","right",-59.7519249013147,21.0479081514683,89.7663999999932,157.4077,31.3547,157.4077,160.28792,33.656616,70.98824
976,"p08",15843.8784,"medium","stroke","right",-56.6579393697751,7.32126816742354,88.7679999999964,156.39744,32.488072,156.39744,160.2678,33.668974,71.020856
977,"p08",15998.464,"medium","stroke","right",-56.2795325775279,7.85492880544655,244.351999999999,156.238618181818,32.5392645454545,156.238618181818,160.289908333333,33.68353,71.006825
978,"p08",22311.6672,"medium","stroke","right",50.6796304666601,19.5265958167958,99.7375999999931,151.23475,28.115355,151.23475,160.275425,33.66169,71.12998
979,"p08",26833.7792,"medium","stroke","right",-20.8524504915124,26.4633317293197,306.175999999992,154.96076,30.680332,154.96076,160.259006666667,33.659454,71.0578293333333
980,"p08",31163.1104,"medium","stroke","right",13.8749657185935,0.762858115195385,93.747199999998,137.36148,32.547304,137.36148,160.3053,33.713472,71.08646
981,"p08",32786.5728,"medium","stroke","right",9.46753420113665,5.97596031148762,88.7551999999996,120.67544,28.302714,120.67544,160.30428,33.712528,71.08723
982,"p08",33141.6192,"medium","stroke","right",11.5621150643268,11.6528151270998,136.639999999999,149.404142857143,31.2058285714286,149.404142857143,160.300114285714,33.7069642857143,71.08301
983,"p08",33594.4064,"medium","stroke","right",9.67556777554672,13.652580031415,167.142399999997,151.68624,31.42842,151.68624,160.300516666667,33.70655,71.0875833333333
984,"p08",34508.5568,"medium","stroke","right",14.1143620437985,12.1276484202661,220.415999999997,151.1317,31.51563625,151.1317,160.29174,33.697328,71.081866
985,"p08",34863.616,"medium","stroke","right",22.0664001954536,18.3291709591717,113.689599999998,154.4754,31.464134,154.4754,160.29195,33.6975933333333,71.0967133333333
986,"p08",35238.3104,"medium","stroke","right",14.6171909491124,20.4906285787913,134.643200000006,154.017442857143,31.2162642857143,154.017442857143,160.290128571429,33.6929942857143,71.0868
987,"p08",35933.696,"medium","stroke","right",23.2071665904744,11.0327622641945,126.655999999988,145.877933333333,30.1505066666667,145.877933333333,160.2892,33.6932716666667,71.0899716666667
988,"p08",37948.9408,"medium","stroke","right",27.660185092875,5.91454660661582,159.577600000004,140.4264125,30.552635,140.4264125,160.293975,33.701385,71.10194625
989,"p08",38908.1856,"medium","stroke","right",23.7468033630211,7.27366525844452,129.651200000008,158.100766666667,33.297495,158.100766666667,160.295333333333,33.7020383333333,71.0993333333333
990,"p08",39775.872,"medium","stroke","right",22.7208709833124,3.1190840584845,135.641600000003,146.90258,32.15745,146.90258,160.291416666667,33.699555,71.0958016666667
991,"p08",40882.9312,"medium","stroke","right",18.0764124860745,5.8867188609555,241.356799999994,156.11565,33.074782,156.11565,160.292472727273,33.7001018181818,71.0928745454545
992,"p08",41349.6832,"medium","stroke","right",24.9883886514853,5.44858509092733,93.747199999998,158.078275,33.36411,158.078275,160.29014,33.69802,71.090734
993,"p08",41825.5232,"medium","stroke","right",27.9147373829809,1.86950862283347,200.179199999999,140.43032,31.888692,140.43032,160.292114285714,33.70025,71.0968042857143
994,"p08",42630.1056,"medium","stroke","right",8.84922923640057,6.1328506908623,85.7727999999915,124.013266666667,28.2466733333333,124.013266666667,160.2942,33.702525,71.0948675
995,"p08",42828.5824,"medium","stroke","right",8.26434416035263,5.28789620635154,311.168000000005,121.23096,28.279769,121.23096,160.292383333333,33.7009208333333,71.0933941666667
996,"p08",43955.8912,"medium","stroke","right",26.6109308872535,9.71479315485612,170.547200000001,144.6015375,30.24148,144.6015375,160.2895375,33.69751375,71.09088875
997,"p08",44481.4848,"medium","stroke","right",16.0037599249515,15.2462457927283,268.288,151.749415384615,31.0872730769231,151.749415384615,160.2919,33.6981576923077,71.0924761538461
998,"p08",44878.4256,"medium","stroke","right",14.3436677452947,14.6848492285369,333.7984,151.6643125,31.120480625,151.6643125,160.2901625,33.69621625,71.091291875
999,"p08",45501.9776,"medium","stroke","right",29.2137476397429,7.07430945730025,90.7648000000045,128.328075,27.67922,128.328075,160.28828,33.695982,71.093962
1000,"p08",45878.976,"medium","stroke","right",39.4854851955069,-0.104898990240449,91.7503999999899,136.7036,30.951662,136.7036,160.29146,33.701728,71.121688
1001,"p08",46904.2304,"medium","stroke","right",47.4795368619733,16.7350100116843,84.6975999999995,150.9626,27.998335,150.9626,160.29835,33.7022225,71.129065
1002,"p08",47445.2096,"medium","stroke","right",9.71787163263333,14.7915688418173,117.683199999999,152.631716666667,31.375935,152.631716666667,160.290133333333,33.694225,71.09817
1003,"p08",49734.0416,"medium","stroke","right",4.58770716791079,10.8038354017436,88.7680000000109,156.18052,32.824074,156.18052,160.29876,33.706744,71.074214
1004,"p08",50221.7472,"medium","stroke","right",-11.7114139794681,11.5024886968443,109.696000000011,143.28256,29.758902,143.28256,160.29678,33.70609,71.085446
1005,"p08",50487.0272,"medium","stroke","right",1.58599317945253,11.1096762248821,138.636800000007,149.79802,31.39526,149.79802,160.294871428571,33.7033714285714,71.0769828571429
1006,"p08",50755.3152,"medium","stroke","right",5.94374479072563,9.95223421898281,131.648000000001,158.131671428571,33.2546614285714,158.131671428571,160.292971428571,33.7027585714286,71.0823714285714
1007,"p08",51019.6096,"medium","stroke","right",-0.359556397621296,9.10998676968815,223.167999999991,141.2763625,30.24295,141.2763625,160.29335,33.700753,71.069234
1008,"p08",51937.4336,"medium","stroke","right",-5.60401372229604,9.62220619481704,82.7776000000013,142.589133333333,30.0549833333333,142.589133333333,160.2909,33.7001325,71.0841525
1009,"p08",52263.552,"medium","stroke","right",-1.01006823908247,11.3126135240636,234.380799999999,150.07088,31.36171,150.07088,160.2888,33.69715125,71.079305
1010,"p08",52663.0016,"medium","stroke","right",6.91515917363467,16.3434199751165,190.041599999997,152.5454,31.180392,152.5454,160.286485714286,33.6943828571429,71.0824528571429
1011,"p08",52986.688,"medium","stroke","right",11.1671059773702,12.9398510966299,179.51999999999,151.576922222222,31.49605,151.576922222222,160.286588888889,33.6944544444444,71.0839388888889
1012,"p08",53343.2448,"medium","stroke","right",13.5945315319893,13.7683747196289,156.582399999999,151.569742857143,31.3203271428571,151.569742857143,160.285675,33.69295875,71.082685
1013,"p08",53614.528,"medium","stroke","right",0.856117179612165,27.2884735723576,128.652799999996,153.393016666667,30.1155733333333,153.393016666667,160.28895,33.6934266666667,71.0866916666667
1014,"p08",54055.3472,"medium","stroke","right",1.94224730511487,23.1621805819928,202.457599999994,153.40206,30.672371,153.40206,160.28616,33.690549,71.077926
1015,"p08",54386.4704,"medium","stroke","right",0.83294667841897,27.1837108304845,242.931199999992,153.408328571429,30.1274185714286,153.408328571429,160.286577777778,33.6896833333333,71.0785244444444
1016,"p08",54962.0224,"medium","stroke","right",16.9507673279813,22.8524788166276,257.318400000004,154.189433333333,30.9154111111111,154.189433333333,160.284211111111,33.6901,71.0990155555556
1017,"p08",55350.9888,"medium","stroke","right",14.9772384161183,18.0718436525432,222.399999999994,153.926872727273,31.3876254545455,153.926872727273,160.282109090909,33.6872163636364,71.0866345454545
1018,"p08",55642.2016,"medium","stroke","right",14.7632028062874,14.3856389080846,242.867200000008,151.62749,31.176716,151.62749,160.283063636364,33.6886118181818,71.0881118181818
1019,"p08",56040.6528,"medium","stroke","right",16.5881407982867,10.5940561024801,109.708799999993,142.720783333333,29.797175,142.720783333333,160.285533333333,33.6913166666667,71.0805483333333
1020,"p08",56506.4064,"medium","stroke","right",19.708751121508,4.32796702159306,91.7503999999899,144.5134,31.854768,144.5134,160.29072,33.699234,71.081018
1021,"p08",56885.3888,"medium","stroke","right",23.4723115666118,0.797695496954606,88.7679999999964,138.0067,32.33883,138.0067,160.295,33.705676,71.087914
1022,"p08",57597.4272,"medium","stroke","right",14.5372553435139,-4.98167620279723,198.144,136.384775,34.6370075,136.384775,160.300614285714,33.71217,71.0844328571429
1023,"p08",58145.6256,"medium","stroke","right",-0.763106426285511,-4.06322989185899,82.790399999998,125.698133333333,34.41492,125.698133333333,160.299975,33.711235,71.08009
1024,"p08",58857.2416,"medium","stroke","right",16.0812970262193,7.74572026338542,108.300799999997,138.5366,29.9891925,138.5366,160.29638,33.706832,71.082426
1025,"p08",1003.90399999999,"high","stroke","right",10.6472363184988,13.2776254627515,99.7376000000077,151.663375,31.3053,151.663375,160.288175,33.6943625,71.092545
1026,"p08",1582.3616,"high","stroke","right",14.6251886045364,8.22374958330936,93.747199999998,141.163,29.98941,141.163,160.282325,33.6898775,71.08564
1027,"p08",2503.62879999999,"high","stroke","right",11.9414650919359,8.19990306486266,101.23520000001,158.130775,33.2879125,158.130775,160.284675,33.6923475,71.079895
1028,"p08",2794.35519999999,"high","stroke","right",13.7922790036,21.4819842031757,130.649600000004,154.015666666667,30.9878066666667,154.015666666667,160.28106,33.688134,71.08839
1029,"p08",3480.5248,"high","stroke","right",-1.42902530955184,27.3444968614283,329.446400000001,153.2897375,29.95972375,153.2897375,160.279736363636,33.6819781818182,71.0783963636364
1030,"p08",3944.0768,"high","stroke","right",7.50262537595843,24.6513398636118,135.142399999997,153.7858,30.48216,153.7858,160.27712,33.679538,71.078716
1031,"p08",4471.8208,"high","stroke","right",14.8189596516091,22.6108787075798,229.388800000001,154.119842857143,30.8413057142857,154.119842857143,160.274125,33.67606,71.07995125
1032,"p08",4920.61439999999,"high","stroke","right",-5.36968821905796,27.8484913407912,199.475200000001,152.99904,29.604576,152.99904,160.275171428571,33.6765528571429,71.0651028571429
1033,"p08",5486.72,"high","stroke","right",7.17028459261818,12.7786517727616,99.7375999999931,151.61035,31.403885,151.61035,160.288875,33.69547,71.077465
1034,"p08",5707.136,"high","stroke","right",2.76566363783467,14.2421110764601,154.9568,151.668583333333,31.2715233333333,151.668583333333,160.2853,33.6925042857143,71.0687042857143
1035,"p08",5921.9328,"high","stroke","right",3.05463202087926,14.1918428064942,178.521600000007,151.737175,31.2413425,151.737175,160.2833125,33.69051,71.0710725
1036,"p08",6245.06879999999,"high","stroke","right",3.66430354134548,25.4548386234986,230.387199999997,153.515366666667,30.3780716666667,153.515366666667,160.2806,33.68419625,71.06954
1037,"p08",6742.7328,"high","stroke","right",-4.23014995331532,28.3009832496759,232.384000000005,153.039725,29.6513875,153.039725,160.2770125,33.67592375,71.0710325
1038,"p08",8190.57919999999,"high","stroke","right",2.40403338615223,25.3051680851268,97.7407999999996,153.512175,30.3315175,153.512175,160.279725,33.6811575,71.0782525
1039,"p08",11167.68,"high","stroke","right",15.8586058781109,24.1954188260402,268.288,154.183222222222,30.7284555555556,154.183222222222,160.288566666667,33.6950711111111,71.0939711111111
1040,"p08",11566.6176,"high","stroke","right",17.4913227177302,10.067346742691,134.64320000002,142.57944,29.82767,142.57944,160.28406,33.692086,71.081426
1041,"p08",11931.2,"high","stroke","right",13.2560796583264,7.7354983146848,132.646399999998,158.13886,33.316564,158.13886,160.28852,33.69793,71.081898
1042,"p08",12553.4976,"high","stroke","right",-1.42484008752277,6.95277860436275,100.24960000001,152.7469,32.6074875,152.7469,160.290475,33.6983025,71.065525
1043,"p08",12721.0752,"high","stroke","right",-2.29744460644869,6.90324965518061,375.987200000003,158.12365,33.3455308333333,158.12365,160.289184615385,33.6984553846154,71.0732561538461
1044,"p08",13404.2496,"high","stroke","right",-4.38770024730537,10.6839676537225,326.118400000007,149.85547,31.321415,149.85547,160.286281818182,33.69343,71.0676527272727
1045,"p08",14128.8192,"high","stroke","right",-4.0900528151159,12.0493439786858,233.382400000002,150.9304,31.3081985714286,150.9304,160.2800625,33.6861725,71.06598
1046,"p08",14613.5296,"high","stroke","right",-3.85494638314012,12.9534212368901,109.708799999993,151.429433333333,31.34811,151.429433333333,160.27904,33.683986,71.065498
1047,"p08",15127.1552,"high","stroke","right",3.03242344570068,31.4780821123414,100.313599999994,153.641433333333,29.5029633333333,153.641433333333,160.27465,33.6731575,71.064645
1048,"p08",19705.3184,"high","stroke","right",-25.7599976076129,10.5201664256408,131.647999999986,146.53954,30.30669,146.53954,160.2835,33.68941,71.064728
1049,"p08",21919.6288,"high","stroke","right",-49.2420676710725,14.8807552301765,82.3680000000168,145.4219,27.0344533333333,145.4219,160.281325,33.669705,71.011365
1050,"p08",22646.912,"high","stroke","right",-53.4584543276828,5.20148654720478,133.644800000009,145.547066666667,30.5978833333333,145.547066666667,160.27628,33.669714,71.01052
1051,"p08",24356.1088,"high","stroke","right",-51.0583460542334,9.4737694248716,336.102400000003,151.098083333333,30.9119183333333,151.098083333333,160.264707692308,33.6720284615385,71.0220069230769
1052,"p08",24822.8608,"high","stroke","right",-49.5835958705351,10.8087154828844,177.036800000002,145.569811111111,28.8935266666667,145.569811111111,160.257133333333,33.6695377777778,71.0251955555556
1053,"p08",25310.3616,"high","stroke","right",-48.4107685334148,6.36115985894355,184.49920000002,141.40165,29.69365875,141.40165,160.225288888889,33.6635177777778,71.0305944444444
1054,"p08",25737.472,"high","stroke","right",-52.7893621549307,11.8486086099252,117.683199999999,146.3266,28.3939866666667,146.3266,160.203966666667,33.6550466666667,71.0237416666667
1055,"p08",33749.7344,"high","stroke","right",58.8714027338295,-3.40286020671167,131.647999999986,155.02362,33.416518,155.02362,160.32032,33.713388,71.130456
1056,"p08",36177.8048,"high","stroke","right",53.7149046714129,16.8345238281847,101.9136,150.20265,28.08156,150.20265,160.309775,33.6928575,71.1149925
1057,"p08",51274.7008,"high","stroke","right",59.2684854154836,10.7870831499138,134.630399999995,155.0295,31.3027766666667,155.0295,160.3318,33.708184,71.114838
1058,"p08",56206.5536,"high","stroke","right",71.711816451543,6.67397488140034,100.723200000008,149.32885,28.0713525,149.32885,160.3616,33.72057,71.1394925
1059,"p08",56871.7696,"high","stroke","right",46.2212167085646,4.81880853795143,133.644800000009,137.291725,29.712295,137.291725,160.34698,33.719812,71.110602
1060,"p09",883.2128,"low","stroke","right",1.34398046285746,-2.49415229576177,400.6912,27.123674,50.1787076666667,27.123674,138.292535294118,43.8327482352941,111.192294117647
1061,"p09",1416.5504,"low","stroke","right",-8.09171918955123,-4.91591184214964,299.2,36.608932,53.7613325,36.608932,138.292848,43.8322844,111.186704
1062,"p09",1816.4864,"low","stroke","right",-5.39641012108062,-5.64920102745052,103.7184,32.880958,54.69875,32.880958,138.292888888889,43.8333455555556,111.192088888889
1063,"p09",1989.0304,"low","stroke","right",-9.59244477635986,-5.72994392095358,180.5056,36.7221345454545,54.6876163636364,36.7221345454545,138.29314,43.8323213333333,111.185253333333
1064,"p09",2279.2448,"low","stroke","right",-18.2869033472646,-7.99837401190058,417.9072,33.3111113793103,59.9917248275862,33.3111113793103,138.291515625,43.832725,111.189865625
1065,"p09",2799.872,"low","stroke","right",-0.26432452194345,-6.13939791161981,340.096,21.6730526086957,56.6830530434783,21.6730526086957,138.291878571429,43.8328092857143,111.19165
1066,"p09",3257.6512,"low","stroke","right",8.86639112469623,-6.6970714146495,362.0352,20.875981,58.8485075,20.875981,138.29127037037,43.8327885185185,111.191933333333
1067,"p09",3739.3664,"low","stroke","right",16.8745468773377,-2.53473368115158,188.4928,38.3191075,48.1483633333333,38.3191075,138.290426666667,43.832538,111.19486
1068,"p09",5240.3968,"low","stroke","right",7.36330421186315,15.3904526245548,129.2672,106.928071428571,32.9316342857143,106.928071428571,138.292425,43.8349941666667,111.217858333333
1069,"p09",5750.2336,"low","stroke","right",4.92037361360284,16.0098445457479,151.104,102.63092,32.705181,102.63092,138.293023076923,43.8319846153846,111.198607692308
1070,"p09",6144.6912,"low","stroke","right",-9.99713579839689,19.4787863539477,332.1088,110.434959090909,33.3109209090909,110.434959090909,138.292868965517,43.8306106896552,111.192327586207
1071,"p09",6808.4224,"low","stroke","right",-18.8093327785361,6.57688071948684,358.784000000001,71.9356766666667,35.9089741666667,71.9356766666667,138.291967741935,43.8306309677419,111.187083870968
1072,"p09",7319.9104,"low","stroke","right",-14.5806003548692,10.8187157410557,304.192,94.354741,34.997936,94.354741,138.292824,43.8314664,111.190656
1073,"p09",7648.0384,"low","stroke","right",-14.135962267405,10.8163222595548,168.5504,81.1136833333333,32.6274966666667,81.1136833333333,138.29262,43.8314113333333,111.190326666667
1074,"p09",8642.2528,"low","stroke","right",-23.8257529202942,19.525290385375,223.206399999999,106.157291666667,31.2663375,106.157291666667,138.290921052632,43.8327436842105,111.201731578947
1075,"p09",10098.1248,"low","stroke","right",-13.6011725437312,-7.80562503790006,226.752,34.2761426666667,59.6706246666667,34.2761426666667,138.292514285714,43.8314957142857,111.18100952381
1076,"p09",10530.3424,"low","stroke","right",2.34402752095604,-5.61362775917624,145.113600000001,21.4425222222222,55.3220455555556,21.4425222222222,138.290742857143,43.8328692857143,111.1911
1077,"p09",10900.864,"low","stroke","right",-4.9680636714304,8.64663192825416,106.713599999999,60.02662375,32.90332,60.02662375,138.29214,43.831768,111.19087
1078,"p09",11984.896,"low","stroke","right",4.27801384764897,9.46028461965227,156.582400000001,135.967792307692,43.4353961538462,135.967792307692,138.289615384615,43.8313869230769,111.190407692308
1079,"p09",13023.1168,"low","stroke","right",-4.23495766889214,11.2638132131298,624.512000000001,78.6855695555556,31.8809366666667,78.6855695555556,138.288041666667,43.8309897916667,111.19261875
1080,"p09",14604.5824,"low","stroke","right",-1.71389534985609,12.9321518942481,88.768,89.8825166666667,31.436035,89.8825166666667,138.287955555556,43.8351333333333,111.2181
1081,"p09",18901.4656,"low","stroke","right",64.4461363641718,24.3686240818152,110.707200000001,128.9920125,33.69541625,128.9920125,138.293827272727,43.8136272727273,111.255063636364
1082,"p09",26093.9392,"low","stroke","right",-42.5417841217726,0.849330293724353,111.692799999997,87.3908983333333,42.8396266666667,87.3908983333333,138.30065,43.832104,111.13745
1083,"p09",34132.1856,"low","stroke","right",-7.04428657679843,-7.89383958883855,91.7632000000012,31.09144625,58.85502125,31.09144625,138.3009,43.8392755555556,111.188466666667
1084,"p09",40407.104,"low","stroke","right",55.8402510419208,11.8596997263413,86.7583999999988,122.144375,37.81158625,122.144375,138.2868,43.8215366666667,111.232644444444
1085,"p09",41107.776,"low","stroke","right",66.6335710170564,3.7169663902854,111.2192,124.521255555556,41.73524,124.521255555556,138.301636363636,43.8263718181818,111.240018181818
1086,"p09",41340.672,"low","stroke","right",68.3855154321173,-0.321379881578823,144.614399999999,124.201418181818,44.26369,124.201418181818,138.302892857143,43.8280671428571,111.239235714286
1087,"p09",42041.3056,"low","stroke","right",55.1026392739356,-5.26737110756902,104.179200000006,112.5354,47.9558525,112.5354,138.31325,43.833011,111.2353
1088,"p09",44615.3344,"low","stroke","right",-12.4097369495009,-6.07621147838494,246.336000000003,37.11941,55.18505,37.11941,138.290609090909,43.8363659090909,111.182572727273
1089,"p09",44940.4672,"low","stroke","right",-12.8032118381343,-6.03672254519315,128.652799999996,36.4759642857143,55.4819971428571,36.4759642857143,138.289983333333,43.8364033333333,111.184408333333
1090,"p09",45620.3648,"low","stroke","right",-15.7967254531342,2.17135445887473,140.620799999997,57.8723084615385,40.9120361538462,57.8723084615385,138.290215384615,43.8346230769231,111.184884615385
1091,"p09",45817.8432,"low","stroke","right",-15.7021607380751,2.31006277013113,145.599999999999,58.2111966666667,40.6385891666667,58.2111966666667,138.290578571429,43.8342678571429,111.184964285714
1092,"p09",46198.8224,"low","stroke","right",-10.716057590481,3.96835781814852,316.147199999999,54.0285692307692,38.9458026923077,54.0285692307692,138.290657142857,43.83356,111.18465
1093,"p09",46693.4912,"low","stroke","right",-9.53648925317167,2.58066426117698,378.188799999996,69.0532903846154,41.5243053846154,69.0532903846154,138.288829411765,43.83334,111.187961764706
1094,"p09",47275.136,"low","stroke","right",-5.41063166437424,8.84449687682194,200.460800000001,64.891885,32.4748066666667,64.891885,138.287773684211,43.8318363157895,111.189721052632
1095,"p09",47581.3248,"low","stroke","right",-3.38355409705994,9.97506758892007,249.331200000001,135.96618125,43.418835,135.96618125,138.28587826087,43.8317195652174,111.193430434783
1096,"p09",48527.6544,"low","stroke","right",3.32572466543936,-6.01204209365258,114.687999999995,20.02489,56.7991027272727,20.02489,138.285163636364,43.8354718181818,111.218454545455
1097,"p09",48692.1728,"low","stroke","right",3.96195269425159,-6.42544290801109,125.670400000003,19.7461491666667,57.227645,19.7461491666667,138.287416666667,43.8342275,111.204283333333
1098,"p09",49297.5616,"low","stroke","right",6.27014623971883,-8.27273390532047,206.451200000003,53.65544,56.80816125,53.65544,138.298668421053,43.8356436842105,111.200678947368
1099,"p09",50660.5312,"low","stroke","right",24.6040422195963,-1.2857751393875,156.582399999999,45.6801988888889,48.43115,45.6801988888889,138.302813333333,43.8350053333333,111.217913333333
1100,"p09",50989.6448,"low","stroke","right",22.4259326543596,6.28150963569368,202.457600000002,67.7450842857143,35.6160642857143,67.7450842857143,138.301168421053,43.8338689473684,111.216405263158
1101,"p09",51670.3488,"low","stroke","right",17.8355222247907,0.659643854586694,125.657600000006,135.969063636364,43.8197063636364,135.969063636364,138.298225,43.8333391666667,111.207275
1102,"p09",51817.9456,"low","stroke","right",17.7835224919665,0.738608179292298,173.542399999998,135.96857,43.814504,135.96857,138.298475,43.833201875,111.20839375
1103,"p09",52024.3968,"low","stroke","right",17.4773235430451,0.793926344735343,413.887999999999,135.970566666667,43.814171,135.970566666667,138.299513157895,43.8335705263158,111.210407894737
1104,"p09",52551.9872,"low","stroke","right",20.5484154493014,2.93858959273788,104.716800000002,56.22576125,40.62375375,56.22576125,138.30228,43.835461,111.22757
1105,"p09",52771.7248,"low","stroke","right",20.2611876493061,2.90688575222242,83.775999999998,53.9891685714286,39.8861657142857,53.9891685714286,138.302275,43.8352425,111.2251375
1106,"p09",52934.2848,"low","stroke","right",19.0975491038373,3.63194975809194,214.438399999999,55.157665,38.6545505,55.157665,138.299755,43.8338185,111.213335
1107,"p09",53183.6288,"low","stroke","right",19.4410998171214,3.72928781176529,133.094399999994,55.0823244444444,38.6238888888889,55.0823244444444,138.297984615385,43.8330884615385,111.208338461538
1108,"p09",54247.232,"low","stroke","right",1.32171305701412,1.89000103468661,80.7808000000005,135.97648,43.768972,135.97648,138.2939,43.8330075,111.1941
1109,"p09",54510.528,"low","stroke","right",-3.20624437809602,3.78867056741094,111.743999999999,43.4561166666667,38.7026966666667,43.4561166666667,138.293509090909,43.8327581818182,111.1959
1110,"p09",54934.9632,"low","stroke","right",-4.173773845468,3.77125555174499,116.684799999995,44.620814,39.075843,44.620814,138.2936,43.83341,111.195427272727
1111,"p09",55255.104,"low","stroke","right",-7.40233520159593,1.67384417074307,123.673599999995,45.6365658333333,41.10611,45.6365658333333,138.294816666667,43.8337308333333,111.19335
1112,"p09",55955.2384,"low","stroke","right",-7.27911628229137,0.421015736324034,454.976000000002,43.8152084615385,43.1947338461538,43.8152084615385,138.294382051282,43.8330658974359,111.192292307692
1113,"p09",56492.992,"low","stroke","right",-3.9401699149747,0.987496604612283,429.862399999998,135.953493939394,43.8152781818182,135.953493939394,138.293854054054,43.8324778378378,111.192543243243
1114,"p09",56998.6432,"low","stroke","right",-2.77915009787703,0.312630308728229,667.750399999997,135.973089130435,43.8406986956522,135.973089130435,138.294966071429,43.832575,111.1962125
1115,"p09",57743.7056,"low","stroke","right",-8.16887197392394,3.05664790673939,88.7551999999996,66.0979625,40.4583575,66.0979625,138.2946875,43.83235875,111.1975625
1116,"p09",57855.8976,"low","stroke","right",-8.09899355398935,3.13694833479149,298.214399999997,68.6988283333333,40.4656583333333,68.6988283333333,138.29396,43.8319404,111.193768
1117,"p09",58271.808,"low","stroke","right",-7.43580970980785,7.61079820227523,460.774400000002,63.0132577777778,33.8551796296296,63.0132577777778,138.2934125,43.83214725,111.19843
1118,"p09",59154.1888,"low","stroke","right",-7.35736241190544,-2.28321349005897,147.596799999999,39.46714,48.66773,39.46714,138.294438461538,43.8323207692308,111.193669230769
1119,"p09",59325.7216,"low","stroke","right",-7.23883951733374,-2.14621884820592,286.745600000002,39.36299875,48.520410625,39.36299875,138.294728,43.8325428,111.196312
1120,"p09",59720.1792,"low","stroke","right",-3.19702144895693,-2.01544581408681,283.251199999999,68.1377093333333,47.4032666666667,68.1377093333333,138.295528,43.8330004,111.198876
1121,"p09",960.934399999998,"medium","stroke","right",-2.62046771453244,5.49424303395351,150.118399999999,122.4056125,42.46145,122.4056125,138.293275,43.83400875,111.2162875
1122,"p09",1310.5152,"medium","stroke","right",4.40714394774714,-0.439904648850182,133.644799999995,120.17744,44.27941,120.17744,138.293157142857,43.8329971428571,111.203371428571
1123,"p09",1554.8544,"medium","stroke","right",10.8779689091572,-1.68046630330504,88.7680000000037,58.89689,47.0054766666667,58.89689,138.29392,43.831418,111.19208
1124,"p09",2398.8864,"medium","stroke","right",31.5122686111915,4.33924999124681,132.646400000005,107.7692,41.2447833333333,107.7692,138.295342857143,43.8298828571429,111.202757142857
1125,"p09",2687.8592,"medium","stroke","right",31.526693941192,4.68686501976773,110.707199999997,117.59234,41.83696,117.59234,138.295716666667,43.829715,111.208733333333
1126,"p09",3599.424,"medium","stroke","right",49.2771720845778,19.054307406449,197.4784,124.52681,36.257277,124.52681,138.2974,43.82516,111.22152
1127,"p09",4287.104,"medium","stroke","right",58.0509310963147,20.475332409024,86.7583999999988,134.023225,40.6551575,134.023225,138.30478,43.821468,111.2428
1128,"p09",4419.7504,"medium","stroke","right",58.1348831435359,20.8033789244436,88.7551999999996,134.1897,40.70245,134.1897,138.30086,43.819736,111.24082
1129,"p09",4752.8576,"medium","stroke","right",56.6713111967556,22.3435887849507,177.523200000003,134.330914285714,40.7646042857143,134.330914285714,138.301288888889,43.8173,111.247044444444
1130,"p09",5296.4096,"medium","stroke","right",76.1325521603502,12.3164443720693,267.2768,133.185225,39.0997591666667,133.185225,138.304492307692,43.8179323076923,111.253138461538
1131,"p09",7029.33759999999,"medium","stroke","right",69.6459079185382,-7.83829218599235,88.7680000000109,129.76216,47.378418,129.76216,138.33016,43.831268,111.24682
1132,"p09",7561.92000000001,"medium","stroke","right",50.5993120079729,-13.7704578889182,155.583999999988,122.5662,50.0512383333333,122.5662,138.3366875,43.83872625,111.232375
1133,"p09",8516.92799999999,"medium","stroke","right",17.208394237667,-12.9344327523655,267.788800000009,55.64273,63.7529115384615,55.64273,138.319153846154,43.83949,111.210792307692
1134,"p09",9539.6992,"medium","stroke","right",-16.1765521690647,-11.5684041501652,177.536000000007,114.834111111111,48.7081677777778,114.834111111111,138.307222222222,43.8390711111111,111.199277777778
1135,"p09",11249.984,"medium","stroke","right",-74.6873748051987,-6.07532166976636,89.7663999999932,128.87752,47.488558,128.87752,138.32932,43.835464,111.1347
1136,"p09",12317.184,"medium","stroke","right",-54.2380747233183,11.2495862527364,178.521599999993,132.624133333333,41.8302366666667,132.624133333333,138.299133333333,43.82889,111.127166666667
1137,"p09",12540.5952,"medium","stroke","right",-54.4663694502081,11.0321732864131,155.583999999988,132.735725,41.82887,132.735725,138.299575,43.82725375,111.125475
1138,"p09",13428.928,"medium","stroke","right",-47.4122446078068,-2.24178651981312,132.646400000012,110.551485714286,45.04867,110.551485714286,138.301485714286,43.8340742857143,111.140442857143
1139,"p09",14116.0832,"medium","stroke","right",-45.2380870639368,-16.1066205613203,110.463999999993,110.4205,55.14596,110.4205,138.317216666667,43.840655,111.154183333333
1140,"p09",14848.7424,"medium","stroke","right",-33.6975602080393,-16.2947014224436,110.707200000004,108.0977,54.4421833333333,108.0977,138.3179,43.84229,111.16875
1141,"p09",15958.912,"medium","stroke","right",0.773427854306289,-12.9556329175245,99.7503999999899,56.3386685714286,63.3718057142857,56.3386685714286,138.304428571429,43.8446342857143,111.199485714286
1142,"p09",17003.2896,"medium","stroke","right",24.544572670168,-0.338639989200189,155.584000000003,60.395555,44.8291075,60.395555,138.296525,43.8353125,111.1871375
1143,"p09",17292.032,"medium","stroke","right",23.2803497157671,-0.193892875643454,90.8160000000062,118.684014,44.116686,118.684014,138.299116666667,43.8364166666667,111.200716666667
1144,"p09",17758.464,"medium","stroke","right",26.6411153257377,10.3239928106097,178.636799999993,129.04713,41.876194,129.04713,138.29282,43.831564,111.20352
1145,"p09",17981.4912,"medium","stroke","right",26.8117624221282,10.3925035609271,109.708800000008,129.43866,41.875612,129.43866,138.2896,43.8296133333333,111.199733333333
1146,"p09",18581.888,"medium","stroke","right",19.7367478904716,17.3467650452851,154.585600000006,131.2779875,41.50752375,131.2779875,138.2839375,43.82433875,111.2054625
1147,"p09",20136.64,"medium","stroke","right",-48.8341783376185,23.6891041482454,110.707200000004,135.32894,41.71174,135.32894,138.260666666667,43.8236183333333,111.170166666667
1148,"p09",20490.9952,"medium","stroke","right",-49.2980924348709,17.4176317086759,89.7535999999964,133.98176,41.750304,133.98176,138.26276,43.824904,111.1533
1149,"p09",20913.9072,"medium","stroke","right",-42.9436300170764,11.1772314257905,89.7536000000109,125.0389,40.323532,125.0389,138.28798,43.821812,111.13306
1150,"p09",21224.8576,"medium","stroke","right",-32.0712478312292,3.76607897004845,154.854399999997,123.4507,42.57971875,123.4507,138.28625,43.824445,111.1413875
1151,"p09",22480.8576,"medium","stroke","right",22.3392066267631,4.00099843348592,120.678400000004,66.9238166666667,38.6443766666667,66.9238166666667,138.291257142857,43.8320557142857,111.210985714286
1152,"p09",22822.6048,"medium","stroke","right",35.8576852357289,7.66643708782718,90.2655999999988,128.60198,42.210608,128.60198,138.2936,43.83021,111.20934
1153,"p09",24677.824,"medium","stroke","right",70.822151009169,-19.5677490776518,333.107199999999,130.11860625,52.73823625,130.11860625,138.327275,43.837264375,111.2276875
1154,"p09",25188.4672,"medium","stroke","right",48.8225388520155,-11.7364087141572,133.632000000012,121.971742857143,49.4533928571429,121.971742857143,138.3411,43.8376614285714,111.234571428571
1155,"p09",25854.6944,"medium","stroke","right",40.6668481418312,-13.8441009281614,377.343999999997,118.747511764706,50.3239329411765,118.747511764706,138.325883333333,43.8394222222222,111.218061111111
1156,"p09",26849.3952,"medium","stroke","right",31.670042828734,-18.504312625711,121.676800000001,60.66368,74.0161375,60.66368,138.319175,43.84026,111.2102875
1157,"p09",27004.9792,"medium","stroke","right",31.0291880633588,-18.7639608986729,83.775999999998,59.3658516666667,74.406445,59.3658516666667,138.319416666667,43.840715,111.21165
1158,"p09",27399.6672,"medium","stroke","right",28.0893369738418,-19.301805921634,243.993600000002,44.0383575,80.9147225,44.0383575,138.313925,43.8409266666667,111.202925
1159,"p09",27888.0128,"medium","stroke","right",32.6171705477664,-22.3789311995254,89.7663999999932,63.098016,80.7745,63.098016,138.3126,43.84065,111.20046
1160,"p09",28404.6336,"medium","stroke","right",12.1083169571128,-7.47835502310416,299.225600000005,59.6952863157895,54.5486726315789,59.6952863157895,138.310210526316,43.8380942105263,111.201442105263
1161,"p09",29164.992,"medium","stroke","right",18.3761437255067,-2.18906013273728,88.7551999999996,52.282548,46.912686,52.282548,138.30604,43.836058,111.19686
1162,"p09",29520.0384,"medium","stroke","right",-0.961824414500632,-2.22891462227798,311.168000000005,117.166366666667,44.7401653333333,117.166366666667,138.303026666667,43.836816,111.1978
1163,"p09",30102.4896,"medium","stroke","right",-3.19844280041032,-5.80648636053369,333.094400000002,115.792615,45.961105,115.792615,138.303414285714,43.8378447619048,111.198361904762
1164,"p09",31553.3696,"medium","stroke","right",-41.1654847798257,-15.7307359185704,81.7920000000013,107.7702,55.3722416666667,107.7702,138.312133333333,43.8422883333333,111.172133333333
1165,"p09",31885.6192,"medium","stroke","right",-50.7076630934723,-12.3499575805613,178.534400000004,112.26705,52.76932875,112.26705,138.318877777778,43.84064,111.157288888889
1166,"p09",35300.7488,"medium","stroke","right",19.628939870321,-11.1599048181022,266.790399999998,55.5645517647059,60.8132141176471,55.5645517647059,138.309441176471,43.8413282352941,111.208152941176
1167,"p09",35684.2368,"medium","stroke","right",18.0907283947258,-12.9826832440759,222.400000000009,56.2265715384615,63.9956361538462,56.2265715384615,138.310692307692,43.8413792307692,111.201969230769
1168,"p09",37017.3824,"medium","stroke","right",35.8355317007623,6.04680399212671,199.462400000004,130.87207,42.854094,130.87207,138.30189,43.832955,111.21016
1169,"p09",37261.7344,"medium","stroke","right",35.2752430745697,6.04061108970988,399.923200000005,129.540842105263,42.6172157894737,129.540842105263,138.303094736842,43.8324010526316,111.216610526316
1170,"p09",37861.1328,"medium","stroke","right",31.4053279696162,9.4508977143298,222.399999999994,129.161572727273,42.0078990909091,129.161572727273,138.302536363636,43.83058,111.222036363636
1171,"p09",38418.6368,"medium","stroke","right",9.02166883096981,1.06030025488622,109.708799999993,115.198483333333,43.3862983333333,115.198483333333,138.2913,43.8296483333333,111.193666666667
1172,"p09",39027.008,"medium","stroke","right",-0.572529563948308,-1.21187020311695,89.7664000000077,121.48126,44.209142,121.48126,138.29402,43.835342,111.1973
1173,"p09",39471.1296,"medium","stroke","right",-6.07228225463436,-3.17684891695035,111.705600000001,118.746533333333,45.0376733333333,118.746533333333,138.295833333333,43.83635,111.189833333333
1174,"p09",40237.8368,"medium","stroke","right",2.18412847688852,-2.64832322104651,82.790399999998,115.582075,45.0772325,115.582075,138.2974,43.8365983333333,111.190716666667
1175,"p09",40888.1024,"medium","stroke","right",8.00318836211589,-3.48239429453754,117.683199999999,75.72318,47.68909,75.72318,138.2996,43.83631375,111.2013
1176,"p09",41425.92,"medium","stroke","right",17.7829410021674,-2.08167022688237,568.076799999995,68.42966,46.6851614814815,68.42966,138.299493548387,43.8351038709677,111.202667741935
1177,"p09",42460.7488,"medium","stroke","right",18.7168535035478,-3.31879121063912,311.180800000002,57.3874764285714,48.6789821428571,57.3874764285714,138.302553333333,43.8352933333333,111.204266666667
1178,"p09",43137.5488,"medium","stroke","right",24.7314286553309,-3.28734467467417,88.7679999999964,73.377284,48.081484,73.377284,138.30798,43.834972,111.21552
1179,"p09",43471.1296,"medium","stroke","right",39.6852766506284,-1.2537834744581,88.2688000000053,123.354275,44.2557425,123.354275,138.30676,43.83303,111.2169
1180,"p09",44403.1488,"medium","stroke","right",71.5366944442927,-0.197332539074561,199.487999999998,130.86768,43.957056,130.86768,138.31498,43.829755,111.24257
1181,"p09",45246.3104,"medium","stroke","right",63.7019428259808,-14.5444893411215,156.582399999999,127.33345,50.5151325,127.33345,138.3263125,43.83406875,111.2405125
1182,"p09",46313.8688,"medium","stroke","right",29.839780525676,-0.776014184390223,87.679999999993,111.45538,43.83817,111.45538,138.31866,43.83971,111.22666
1183,"p09",46557.6448,"medium","stroke","right",17.6063392126308,0.0758719504343219,88.7679999999964,135.96514,43.808602,135.96514,138.31174,43.83755,111.21706
1184,"p09",46718.2208,"medium","stroke","right",18.2969837867915,0.602221236609142,99.7247999999963,135.957966666667,43.8045033333333,135.957966666667,138.310114285714,43.8363642857143,111.213542857143
1185,"p09",47479.1808,"medium","stroke","right",39.8183618977513,-1.78341681870425,155.724800000011,123.1753125,44.49707875,123.1753125,138.30515,43.83293875,111.209075
1186,"p09",48729.2544,"medium","stroke","right",27.1997408375558,1.70254111047293,482.713600000003,83.3121175,42.2847575,83.3121175,138.308508333333,43.8326025,111.214775
1187,"p09",49701.2352,"medium","stroke","right",41.8953495275125,-0.73305072104948,104.716799999995,125.314925,44.0616275,125.314925,138.308714285714,43.8321028571429,111.217685714286
1188,"p09",49945.5744,"medium","stroke","right",43.2545549405403,-3.61534215142498,243.353599999988,123.854916666667,45.2128758333333,123.854916666667,138.306516666667,43.8318058333333,111.214266666667
1189,"p09",50277.696,"medium","stroke","right",43.7388574053166,-5.18075591810076,222.399999999994,123.009081818182,45.8399163636364,123.009081818182,138.307209090909,43.8328890909091,111.217072727273
1190,"p09",50945.7536,"medium","stroke","right",20.8429574631726,-1.14759813991698,88.2687999999907,77.28079,45.305042,77.28079,138.31296,43.836872,111.2319
1191,"p09",51522.7392,"medium","stroke","right",8.11896211847471,-0.62969682956341,111.705600000001,111.719305,44.1652466666667,111.719305,138.303,43.8363666666667,111.221116666667
1192,"p09",51678.3232,"medium","stroke","right",8.43781134981628,-0.266610201542916,244.352000000014,135.933875,43.8386875,135.933875,138.301725,43.835805,111.214016666667
1193,"p09",51989.4912,"medium","stroke","right",7.99521080221363,-0.28128289927058,194.483200000002,123.744811111111,43.8826833333333,123.744811111111,138.30018,43.835254,111.20975
1194,"p09",52416.3584,"medium","stroke","right",0.972540703926597,-1.27491576254378,84.6079999999929,116.937866666667,44.4133166666667,116.937866666667,138.298216666667,43.8344216666667,111.199616666667
1195,"p09",52817.6256,"medium","stroke","right",0.670637317242633,-0.508476419138902,208.448000000004,135.963116666667,43.8201825,135.963116666667,138.297369230769,43.8353023076923,111.206838461538
1196,"p09",53176.6656,"medium","stroke","right",8.94207889355718,-1.89326880193049,244.351999999999,58.2245581818182,47.2602963636364,58.2245581818182,138.297325,43.834035,111.194391666667
1197,"p09",56032.2048,"medium","stroke","right",-68.1910654823841,-6.02468577908106,133.644799999995,124.695871428571,47.4957428571429,124.695871428571,138.3258,43.8360814285714,111.145328571429
1198,"p09",56654.5408,"medium","stroke","right",-38.349980750492,-9.41208756351005,109.708800000008,112.066233333333,49.151805,112.066233333333,138.310133333333,43.838715,111.166016666667
1199,"p09",56897.7024,"medium","stroke","right",-39.0261605226797,-9.98612902075522,112.102400000003,111.574916666667,49.9708233333333,111.574916666667,138.305483333333,43.8390483333333,111.168983333333
1200,"p09",57870.0416,"medium","stroke","right",-9.80049598359967,-9.03007971737352,82.7776000000013,135.9572,44.232308,135.9572,138.29872,43.840152,111.20498
1201,"p09",60241.5616,"medium","stroke","right",39.3423107936346,2.92143100958726,155.251199999999,126.805925,43.03470375,126.805925,138.2972,43.83007,111.20985
1202,"p09",0,"high","stroke","right",41.23656398912,-1.96877224631752,180.031999999992,124.25135,44.45491125,124.25135,138.2985,43.8310311111111,111.214588888889
1203,"p09",291.737599999993,"high","stroke","right",40.9668182412708,-1.96908081416525,88.7679999999964,123.9673,44.589214,123.9673,138.29806,43.830632,111.21194
1204,"p09",425.382399999988,"high","stroke","right",40.1789880390875,-1.56574402442521,110.694400000008,124.054816666667,44.453665,124.054816666667,138.303116666667,43.83207,111.220083333333
1205,"p09",1179.86559999999,"high","stroke","right",6.4435916056203,-3.87127830330542,132.659200000009,102.718917142857,46.5558971428571,102.718917142857,138.299071428571,43.83453,111.197771428571
1206,"p09",1402.8544,"high","stroke","right",6.80969103238248,-3.64501088272948,331.327999999994,114.25350625,45.3199375,114.25350625,138.30300625,43.836334375,111.2046
1207,"p09",2692.1344,"high","stroke","right",-1.46066856448224,-8.85270575696896,482.815999999992,128.971738095238,45.2714085714286,128.971738095238,138.305139130435,43.8377882608696,111.202326086957
1208,"p09",3443.75039999999,"high","stroke","right",-0.323889464547424,-9.25845535937624,155.584000000003,63.8513725,55.61981,63.8513725,138.3051,43.8380425,111.1999625
1209,"p09",4356.31359999999,"high","stroke","right",-20.2264834378487,-4.40051889030751,109.440000000002,117.121116666667,45.50518,117.121116666667,138.302866666667,43.8379216666667,111.194633333333
1210,"p09",4887.34719999999,"high","stroke","right",-28.8475771234889,-9.75661707945852,411.90400000001,112.232861111111,48.9605127777778,112.232861111111,138.299268181818,43.8386281818182,111.189531818182
1211,"p09",5753.03679999999,"high","stroke","right",-37.9137608632185,-9.21593859070548,527.987200000003,112.075608,49.1180548,112.075608,138.302611111111,43.8390311111111,111.181785185185
1212,"p09",7666.94399999999,"high","stroke","right",13.873241260634,-5.82771947402633,132.646399999998,52.7632683333333,52.1058833333333,52.7632683333333,138.304,43.83764,111.207357142857
1213,"p09",7913.28,"high","stroke","right",27.9245590575973,-4.90178952672378,375.001599999989,112.03366875,46.429569375,112.03366875,138.298794444444,43.8353455555556,111.195677777778
1214,"p09",8399.98719999999,"high","stroke","right",27.9672300676165,-4.71923647391616,310.681600000011,112.569826666667,46.0780106666667,112.569826666667,138.302873333333,43.836324,111.208246666667
1215,"p09",8956.416,"high","stroke","right",26.972738900221,-5.46401952060203,86.7711999999883,105.58888,46.751962,105.58888,138.30876,43.83696,111.22012
1216,"p09",9155.51999999999,"high","stroke","right",26.9065269439651,-5.81011857764238,88.7679999999964,114.41092,46.457708,114.41092,138.30784,43.836076,111.21716
1217,"p09",9288.14079999999,"high","stroke","right",29.92587024671,-5.43944421047678,490.188800000004,113.254304545455,46.2205681818182,113.254304545455,138.309126086957,43.8359134782609,111.219647826087
1218,"p09",10599.1424,"high","stroke","right",60.4469199743736,-9.9050036337803,112.294400000013,126.409416666667,48.0878816666667,126.409416666667,138.317366666667,43.8358216666667,111.22775
1219,"p09",10821.8496,"high","stroke","right",60.1164868675996,-9.22376612538574,110.707200000004,126.205616666667,47.7084866666667,126.205616666667,138.314966666667,43.8349066666667,111.226283333333
1220,"p09",11291.5968,"high","stroke","right",65.6066090514596,5.52670391409306,951.667199999996,128.890555,41.38223025,128.890555,138.313484090909,43.8301638636364,111.236238636364
1221,"p09",12375.8592,"high","stroke","right",62.5440894615544,4.86562612971932,510.630399999995,127.685104166667,41.8509283333333,127.685104166667,138.312620833333,43.8299991666667,111.236475
1222,"p09",12999.1936,"high","stroke","right",65.5960314772958,6.06537116083273,88.7551999999851,128.965975,41.2998775,128.965975,138.31132,43.82983,111.23422
1223,"p09",13219.6096,"high","stroke","right",66.108392585989,6.43303532191167,999.910399999993,129.113089130435,41.1789180434783,129.113089130435,138.311213043478,43.8293336956522,111.235895652174
1224,"p09",14552.6272,"high","stroke","right",68.5126218236413,9.1995634523487,424.371199999994,130.187635,40.014435,130.187635,138.317755,43.825595,111.24814
1225,"p09",15042.8288,"high","stroke","right",65.8547885220524,9.1447461880322,176.537600000011,129.310544444444,40.1829611111111,129.310544444444,138.316811111111,43.8251666666667,111.248611111111
1226,"p09",15330.0736,"high","stroke","right",60.6792527510155,-2.07089930600956,90.2655999999843,126.84044,44.548088,126.84044,138.32898,43.828558,111.25746
1227,"p09",16152.384,"high","stroke","right",56.2450860300436,-8.89265325583146,88.7680000000109,123.55368,47.912698,123.55368,138.3185,43.836018,111.22694
1228,"p09",16285.0304,"high","stroke","right",56.6749531862635,-8.60479152678007,266.918399999995,123.605161538462,47.8635630769231,123.605161538462,138.3154,43.8358115384615,111.220492307692
1229,"p09",16617.7664,"high","stroke","right",55.4388495736588,-10.10389646973,133.644800000009,123.147542857143,48.4252885714286,123.147542857143,138.3342,43.8378685714286,111.237471428571
1230,"p09",16795.2896,"high","stroke","right",55.5630955748314,-10.1972311943828,112.703999999998,123.21525,48.68592,123.21525,138.326283333333,43.83725,111.2276
1231,"p09",16973.8112,"high","stroke","right",51.1063062273863,-10.3358511937413,398.937600000005,122.508621052632,48.6351636842105,122.508621052632,138.328673684211,43.8379063157895,111.227763157895
1232,"p09",17684.9152,"high","stroke","right",38.9233822334901,-3.32236500156055,88.7680000000109,122.20472,45.27071,122.20472,138.32804,43.837846,111.22796
1233,"p09",18150.464,"high","stroke","right",46.0691448805342,-5.37579562139042,243.763199999987,124.400081818182,45.7388627272727,124.400081818182,138.317375,43.8363866666667,111.213508333333
1234,"p09",18550.8096,"high","stroke","right",57.6457426309882,-10.5413257158484,132.646400000027,123.9929,48.76041,123.9929,138.316928571429,43.8366128571429,111.216528571429
1235,"p09",18928.7936,"high","stroke","right",59.5156909465593,-8.77103897600213,156.582399999985,126.01725,47.630485,126.01725,138.322025,43.83629375,111.2220625
1236,"p09",19551.7568,"high","stroke","right",66.560649071633,7.23081986921083,88.7551999999851,129.64894,40.510694,129.64894,138.32082,43.831912,111.22872
1237,"p09",19683.4048,"high","stroke","right",66.4207848812469,7.29210632924752,467.993600000016,129.51015,40.5171531818182,129.51015,138.318395454545,43.8311913636364,111.229913636364
1238,"p09",20595.2128,"high","stroke","right",31.6467526301668,-3.20881950548898,88.7552000000142,115.0459,45.528806,115.0459,138.31398,43.835054,111.21986
1239,"p09",20727.8592,"high","stroke","right",31.7316282576265,-3.08082353346257,110.694399999978,114.957433333333,45.5050983333333,114.957433333333,138.311416666667,43.83476,111.216916666667
1240,"p09",20882.4448,"high","stroke","right",31.6041835990505,-2.65456947425471,89.7535999999964,113.75154,45.050102,113.75154,138.3135,43.835246,111.22334
1241,"p09",21793.792,"high","stroke","right",11.4680785751319,1.32459005236499,156.582400000014,117.092757142857,43.2172171428571,117.092757142857,138.308225,43.83411875,111.2153375
1242,"p09",22017.2032,"high","stroke","right",8.35210692524706,1.13728326227557,599.398400000005,111.374333333333,43.0144462962963,111.374333333333,138.305792857143,43.8336060714286,111.2071
1243,"p09",22971.3152,"high","stroke","right",5.00314746849388,-3.1139650747022,112.703999999998,114.695133333333,45.2799333333333,114.695133333333,138.304333333333,43.8335683333333,111.200166666667
1244,"p09",23126.8992,"high","stroke","right",3.82751876526871,-2.67544368531801,114.687999999995,116.095233333333,44.75854,116.095233333333,138.304133333333,43.8347566666667,111.208716666667
1245,"p09",23281.9968,"high","stroke","right",4.00508889688566,-2.54180317902173,157.081600000005,116.118642857143,44.6444514285714,116.118642857143,138.303775,43.83424875,111.19985
1246,"p09",23484.4672,"high","stroke","right",4.31740742687291,-3.1152696437574,176.524800000014,115.611242857143,44.9499842857143,115.611242857143,138.303722222222,43.83494,111.204466666667
1247,"p09",23771.6992,"high","stroke","right",-1.61399984231024,-6.43033889506504,199.462399999989,114.935925,46.27169125,114.935925,138.30273,43.835726,111.20692
1248,"p09",24037.9904,"high","stroke","right",-2.07011018696715,-5.98814606004718,154.58560000002,115.773971428571,45.9531171428571,115.773971428571,138.302725,43.8350875,111.1977125
1249,"p09",24413.9776,"high","stroke","right",-11.8416493504493,-8.40495851683011,333.119999999995,118.808564285714,46.6869128571429,118.808564285714,138.302975,43.835429375,111.19368125
1250,"p09",24790.976,"high","stroke","right",-12.2505373360805,-8.67328136331454,199.974400000006,117.399966666667,46.9946911111111,117.399966666667,138.30363,43.835902,111.19047
1251,"p09",25102.656,"high","stroke","right",-11.3806077687146,-11.0790254118365,448.793600000005,115.566989473684,48.2315905263158,115.566989473684,138.30485,43.8370968181818,111.191418181818
1252,"p09",25823.7312,"high","stroke","right",-26.9618859355352,-7.45526532091333,111.692800000019,115.28676,47.429928,115.28676,138.2981,43.8393516666667,111.203583333333
1253,"p09",26067.072,"high","stroke","right",-26.6699761180902,-7.30749353343,89.7663999999932,115.62025,47.0646975,115.62025,138.30416,43.837364,111.18456
1254,"p09",26201.2672,"high","stroke","right",-26.6415852729107,-7.61264513753197,88.6912000000011,115.53374,47.157036,115.53374,138.30458,43.83764,111.18312
1255,"p09",26329.856,"high","stroke","right",-26.207414794645,-7.68592684837061,89.267200000002,115.466216666667,47.193435,115.466216666667,138.3049,43.8377433333333,111.1828
1256,"p09",26591.6672,"high","stroke","right",-31.0921189261677,-10.2471497478895,354.04800000001,111.561913333333,49.4952526666667,111.561913333333,138.304782352941,43.8384352941176,111.182517647059
1257,"p09",27079.36,"high","stroke","right",-27.8740343231497,-15.7227496016707,96.7424000000174,109.47154,52.923296,109.47154,138.3067,43.840294,111.18292
1258,"p09",31923.4432,"high","stroke","right",64.7818369701555,29.0739390528256,114.688000000024,136.93736,41.914306,136.93736,138.3089,43.81235,111.2621
1259,"p09",32322.88,"high","stroke","right",76.2345534857967,12.5210331998978,157.580799999996,133.459328571429,38.8247671428571,133.459328571429,138.305775,43.81408625,111.2614875
1260,"p09",33900.9792,"high","stroke","right",44.2908556354339,-3.76121951503556,88.7551999999851,124.0829,45.156828,124.0829,138.29784,43.82986,111.22244
1261,"p09",34256.0256,"high","stroke","right",41.0935664275609,-6.6101400020867,111.206399999995,119.340016666667,46.9603,119.340016666667,138.305516666667,43.834,111.222516666667
1262,"p09",34546.752,"high","stroke","right",47.0743355505867,-8.83707441593786,156.582400000014,121.26228,47.762292,121.26228,138.3114625,43.83566625,111.22345
1263,"p09",34792.1024,"high","stroke","right",47.0883404543967,-8.42794536768065,197.465599999996,121.4273625,47.436525,121.4273625,138.31475,43.836095,111.22348
1264,"p09",35324.1856,"high","stroke","right",40.0657077592563,-9.41158100902952,156.582399999985,117.620275,48.10557625,117.620275,138.324325,43.83783625,111.2304875
1265,"p09",35589.4784,"high","stroke","right",31.6101756688505,-9.23974283322362,332.620800000004,112.537435714286,48.6584864285714,112.537435714286,138.32149375,43.8378125,111.2227625
1266,"p09",36100.6336,"high","stroke","right",31.2352549855779,-14.3783601196225,266.803199999995,97.7633588888889,55.87712,97.7633588888889,138.320907692308,43.8390161538462,111.217715384615
1267,"p09",36810.2528,"high","stroke","right",35.8114683223998,-22.4205881219077,110.707200000004,103.688284,61.203552,103.688284,138.321666666667,43.8397633333333,111.221416666667
1268,"p09",37165.2992,"high","stroke","right",22.5874698307883,2.88755338651492,112.704000000027,71.8365575,41.043275,71.8365575,138.323,43.8351466666667,111.2369
1269,"p09",37322.88,"high","stroke","right",23.2007748293529,2.44789676263313,221.670400000003,86.5632790909091,41.5038909090909,86.5632790909091,138.312063636364,43.8323681818182,111.216409090909
1270,"p09",37855.7184,"high","stroke","right",25.7780441101355,9.42728302080105,199.462400000019,90.853107,34.971366,90.853107,138.31203,43.829864,111.22812
1271,"p09",38234.7008,"high","stroke","right",17.5186023903847,-1.2424692509308,89.7663999999932,124.935675,44.0804225,124.935675,138.30882,43.831718,111.22552
1272,"p09",38721.9072,"high","stroke","right",5.40659600030326,-0.565156025187532,154.598400000017,119.38995,43.868515,119.38995,138.3024625,43.833455,111.2101125
1273,"p09",38919.3856,"high","stroke","right",0.500072239149011,-2.64833150736203,112.26880000002,116.6602,45.1151933333333,116.6602,138.301983333333,43.83433,111.211316666667
1274,"p09",39076.1344,"high","stroke","right",0.255660503020084,-2.23741929412831,227.814400000003,117.541466666667,44.5079466666667,117.541466666667,138.302081818182,43.83446,111.208154545455
1275,"p09",40985.664,"high","stroke","right",-10.931666825209,-12.9215114209258,111.69279999999,66.71791,59.955088,66.71791,138.305016666667,43.8393083333333,111.19475
1276,"p09",41540.1728,"high","stroke","right",-3.83334541332026,-11.3326354348315,266.291200000007,48.6145022222222,61.2395788888889,48.6145022222222,138.305353846154,43.8387823076923,111.192730769231
1277,"p09",43744.1664,"high","stroke","right",-64.4828622597828,8.98958097477344,108.710400000011,129.902466666667,40.5016566666667,129.902466666667,138.306916666667,43.832025,111.141066666667
1278,"p09",47387.3536,"high","stroke","right",49.7040297494036,15.1461103819526,87.2831999999762,125.418,38.152924,125.418,138.29546,43.826432,111.22566
1279,"p09",47629.2224,"high","stroke","right",49.2628660815124,15.2699665139888,88.7551999999851,125.33068,38.151224,125.33068,138.31228,43.827282,111.24828
1280,"p09",48009.2032,"high","stroke","right",62.2619421801581,17.5523544273866,87.7695999999996,128.7051,36.92653,128.7051,138.29494,43.820996,111.23844
1281,"p09",48140.8512,"high","stroke","right",61.5134565560759,17.1432596596217,226.547200000001,128.720881818182,37.1282090909091,128.720881818182,138.301309090909,43.8217518181818,111.245518181818
1282,"p09",49716.5568,"high","stroke","right",-66.76474218802,4.43961241031711,91.7503999999899,125.71438,41.516696,125.71438,138.2975,43.829196,111.14972
1283,"p09",50938.8288,"high","stroke","right",80.7363621074326,12.6195623668412,299.200000000012,146.699246153846,34.2343938461538,146.699246153846,138.33065,43.8269535714286,111.1429
1284,"p09",52712.4096,"high","stroke","right",-63.0260941953696,-5.62528253875718,155.584000000003,120.0162375,47.7480825,120.0162375,138.329375,43.82742625,111.1433875
1285,"p09",53460.416,"high","stroke","right",89.783819455093,19.1044054981796,89.7535999999964,139.46252,30.451668,139.46252,138.31868,43.824362,111.14026
1286,"p09",53593.0624,"high","stroke","right",-89.7219109123343,18.7992556652673,111.69279999999,139.232683333333,30.3198183333333,139.232683333333,138.316966666667,43.824995,111.140983333333
1287,"p09",55304.9216,"high","stroke","right",-82.4648897011803,13.883835659951,185.510399999999,132.020271428571,31.1000757142857,132.020271428571,138.335266666667,43.8250011111111,111.140855555556
1288,"p09",55600.128,"high","stroke","right",-84.7840360535295,11.6945108360445,171.545599999983,133.3898,33.0619016666667,133.3898,138.330814285714,43.8255357142857,111.141285714286
1289,"p09",55869.4144,"high","stroke","right",86.6965164717967,11.2288221396031,500.633600000001,141.730975,31.44634625,141.730975,138.33288125,43.825265,111.14046875
1290,"p09",56493.8752,"high","stroke","right",89.4098348143438,5.10687272414039,86.7712000000174,138.70154,37.49592,138.70154,138.33224,43.826532,111.14132
1291,"p09",58491.0848,"high","stroke","right",-55.7846355627252,-2.18912535812478,244.352000000014,117.014433333333,45.364145,117.014433333333,138.31185,43.8357633333333,111.174933333333
1292,"p09",58778.3168,"high","stroke","right",-54.7141699372529,-2.49525894961032,113.70239999998,116.08236,45.636564,116.08236,138.315116666667,43.8349233333333,111.174883333333
1293,"p10",357.6704,"low","stroke","left",10.1459818339894,-5.39236092137338,133.632,73.4645242857143,48.9465842857143,73.4645242857143,115.722528571429,44.7656071428571,184.937414285714
1294,"p10",884.288,"low","stroke","left",5.48692134611295,-10.1046430453763,84.7616,99.72509875,47.830535,99.72509875,115.720975,44.766125,184.9338125
1295,"p10",1339.072,"low","stroke","left",5.46985829419976,-11.0172118319629,197.4656,57.703690625,56.752079375,57.703690625,115.729338888889,44.7689494444444,184.935077777778
1296,"p10",2157.5424,"low","stroke","left",-1.68289629750654,0.657010116119579,100.7232,113.52199,44.728301,113.52199,115.72948,44.76645,184.9334
1297,"p10",2949.4272,"low","stroke","left",-0.611191282692765,1.81227464087224,301.1968,102.269276071429,44.2456392857143,102.269276071429,115.728892857143,44.7669639285714,184.929132142857
1298,"p10",10289.792,"low","stroke","left",10.5464476696584,5.75167156336322,120.678400000001,85.310963,41.740272,85.310963,115.722175,44.7645316666667,184.943008333333
1299,"p10",11677.9264,"low","stroke","left",28.5228742290846,-12.3435547672684,110.707199999999,100.590445454545,48.7521336363636,100.590445454545,115.725636363636,44.7688018181818,184.941836363636
1300,"p10",12201.2544,"low","stroke","left",3.54110378472308,-5.94334827190964,122.6752,69.7511758333333,49.4212775,69.7511758333333,115.724725,44.7674075,184.938525
1301,"p10",13856.7808,"low","stroke","left",8.93202366423852,2.59504198450017,167.052799999999,83.1440225,43.320253125,83.1440225,115.72225625,44.7647125,184.9291625
1302,"p10",14363.4304,"low","stroke","left",-12.3218121197729,7.888170322275,244.3392,103.305282608696,43.0457256521739,103.305282608696,115.720534782609,44.76267,184.931456521739
1303,"p10",14719.4752,"low","stroke","left",-1.17541235880944,10.4398305145713,192.486400000002,113.514394117647,44.3471382352941,113.514394117647,115.721672222222,44.7628072222222,184.935011111111
1304,"p10",15081.5104,"low","stroke","left",11.6319760065964,9.82062290579887,109.7088,113.5148,44.364355,113.5148,115.722181818182,44.7634854545455,184.9283
1305,"p10",16709.0432,"low","stroke","left",4.93553339208295,29.5259144727382,112.703999999998,111.59007,42.357553,111.59007,115.710672727273,44.7462981818182,184.924481818182
1306,"p10",19587.2256,"low","stroke","left",41.9499722526783,21.9121631417835,251.328000000001,110.74851,42.071463,110.74851,115.716017391304,44.7491634782609,184.962830434783
1307,"p10",20162.2656,"low","stroke","left",26.252273430553,13.9727438054432,136.627200000003,107.811330769231,42.6169569230769,107.811330769231,115.720346153846,44.7508930769231,184.969176923077
1308,"p10",20344.768,"low","stroke","left",25.4080555393906,13.7490405277329,245.350399999999,107.684857142857,42.6296633333333,107.684857142857,115.720942857143,44.7510138095238,184.970242857143
1309,"p10",20721.7664,"low","stroke","left",31.1475721161556,17.6746235559708,122.675199999998,109.366281818182,42.36612,109.366281818182,115.721163636364,44.7507427272727,184.971290909091
1310,"p10",21284.0448,"low","stroke","left",35.2462415464977,-5.53909733249169,122.675200000001,81.8712272727273,49.0813054545455,81.8712272727273,115.724209090909,44.7607881818182,184.960972727273
1311,"p10",24038.4768,"low","stroke","left",-18.1224172778986,-5.18444044395309,85.7727999999988,49.9532833333333,51.366935,49.9532833333333,115.7242,44.76759375,184.930725
1312,"p10",24537.9072,"low","stroke","left",-2.43074054811427,-7.5999083722067,102.719999999998,113.5133,45.098277,113.5133,115.72466,44.76802,184.93556
1313,"p10",25692.3264,"low","stroke","left",-1.26205138973635,-12.1677870003062,113.689600000002,52.8009554545455,58.7436063636364,52.8009554545455,115.729027272727,44.7702090909091,184.939590909091
1314,"p10",25919.2448,"low","stroke","left",-2.85747288675294,-16.3525064883114,276.799999999999,42.3784473913043,66.5270408695652,42.3784473913043,115.728484615385,44.7703561538462,184.939861538462
1315,"p10",26302.5152,"low","stroke","left",3.89869380318361,-7.49685831489443,110.6816,68.5904090909091,50.6998454545455,68.5904090909091,115.727418181818,44.76892,184.944536363636
1316,"p10",26792.6784,"low","stroke","left",-13.8209865409017,5.82192549555384,261.299199999998,71.1893952173913,40.1483391304348,71.1893952173913,115.726675,44.7673791666667,184.937195833333
1317,"p10",27651.6992,"low","stroke","left",0.161143125061353,6.59329219345669,99.7376000000004,84.0112322222222,40.9441344444444,84.0112322222222,115.72192,44.762869,184.93566
1318,"p10",38158.592,"low","stroke","left",4.73922799073989,-19.8261670132075,154.879999999997,30.2152766666667,76.2020388888889,30.2152766666667,115.72666,44.7829086666667,184.944066666667
1319,"p10",39814.0928,"low","stroke","left",-0.874686982139049,4.05788389601349,110.707199999997,81.1330318181818,42.2191481818182,81.1330318181818,115.689681818182,44.7619145454545,184.935063636364
1320,"p10",41673.92,"low","stroke","left",-13.7749433255638,5.39176055068993,122.675199999998,70.6799575,40.5185991666667,70.6799575,115.703108333333,44.7670958333333,184.926891666667
1321,"p10",43561.8304,"low","stroke","left",-14.5482891672274,5.27780574537101,122.675199999998,93.144238,42.522544,93.144238,115.701633333333,44.7645483333333,184.921475
1322,"p10",43739.3536,"low","stroke","left",-15.0164651346864,5.71517641642457,317.1584,99.5224075,43.113095625,99.5224075,115.697734482759,44.7632186206897,184.92084137931
1323,"p10",44698.5088,"low","stroke","left",-30.8725216848936,2.19451080466876,269.107199999999,110.50131,44.522767,110.50131,115.701288,44.7640428,184.898184
1324,"p10",45000.5376,"low","stroke","left",-30.5045771805129,2.13944517947418,243.340799999998,110.475193333333,44.528048,110.475193333333,115.699704347826,44.7636395652174,184.898660869565
1325,"p10",45310.7072,"low","stroke","left",-25.9010569975062,2.74346509776784,607.372799999997,80.9321836538462,42.9024007692308,80.9321836538462,115.700221818182,44.763528,184.899363636364
1326,"p10",47087.232,"low","stroke","left",9.00444614700645,-5.99039456341591,113.702400000002,71.93218,49.4510175,71.93218,115.703672727273,44.7694672727273,184.946709090909
1327,"p10",47256.7808,"low","stroke","left",5.57902472770386,-7.6349965762156,249.331200000001,113.4951875,45.064605,113.4951875,115.703983333333,44.7697220833333,184.947579166667
1328,"p10",53540.5824,"low","stroke","left",-15.1892382452638,19.8949284198911,88.7679999999964,110.685771428571,42.8301842857143,110.685771428571,115.684466666667,44.7400733333333,184.915733333333
1329,"p10",53707.136,"low","stroke","left",-14.6865118868674,20.2059068000846,167.551999999996,110.709154545455,42.8114536363636,110.709154545455,115.683925,44.739945,184.91629375
1330,"p10",54079.1424,"low","stroke","left",-8.44097918718946,23.4901613267566,202.457600000002,111.14043,42.703474,111.14043,115.684257894737,44.7400384210526,184.918926315789
1331,"p10",54895.7952,"low","stroke","left",-14.4980362809861,9.48722866097153,110.707200000004,113.49932,44.369564,113.49932,115.688081818182,44.74789,184.921927272727
1332,"p10",55604.9024,"low","stroke","left",-21.9316762372073,18.5132007593271,268.902399999999,110.3888125,42.79792375,110.3888125,115.690944,44.7481348,184.913872
1333,"p10",55917.696,"low","stroke","left",-21.7748157130205,18.485568167422,180.070399999997,110.426925,42.7958958333333,110.426925,115.691329411765,44.7482141176471,184.912852941176
1334,"p10",57534.5152,"low","stroke","left",-52.6887716085991,25.6717122830473,133.644800000002,112.008575,41.79234875,112.008575,115.699953846154,44.7316038461538,184.8509
1335,"p10",627.328000000001,"medium","stroke","left",27.2358025807236,19.6192513264016,109.887999999999,109.6035,42.3064175,109.6035,115.681233333333,44.730995,184.969383333333
1336,"p10",1495.1936,"medium","stroke","left",11.5616026757224,-7.9533110522815,219.404799999997,113.506681818182,45.102,113.506681818182,115.735554545455,44.7766618181818,184.936618181818
1337,"p10",3558.208,"medium","stroke","left",12.3792664775054,-19.0084466377319,156.019200000002,96.0779728571429,51.9913857142857,96.0779728571429,115.7364875,44.780485,184.9602
1338,"p10",4091.2256,"medium","stroke","left",13.6638115560061,-9.89833235530546,199.4496,96.139205,48.32477,96.139205,115.73209,44.775002,184.95643
1339,"p10",4336.5504,"medium","stroke","left",14.3205124155459,-10.1514445733115,153.599999999999,95.95943,48.5958528571429,95.95943,115.7302875,44.774015,184.951525
1340,"p10",6155.3792,"medium","stroke","left",4.35021743570058,-14.2366483579991,112.703999999998,66.762834,57.797964,66.762834,115.737316666667,44.7757416666667,184.941983333333
1341,"p10",6312.95999999999,"medium","stroke","left",4.26676819292137,-13.9658163711377,177.369600000005,66.70213,57.48712375,66.70213,115.734688888889,44.7750544444444,184.938566666667
1342,"p10",7246.80959999999,"medium","stroke","left",-21.4700591746641,-7.42415562262268,265.29280000001,113.483684615385,45.0751038461538,113.483684615385,115.732915384615,44.7721461538462,184.918384615385
1343,"p10",7579.91679999999,"medium","stroke","left",-23.6181153013207,-10.2671784441289,331.763200000001,49.27721,58.1844553846154,49.27721,115.7308625,44.772448125,184.92253125
1344,"p10",8069.2608,"medium","stroke","left",-35.0062724776813,-0.217571710155981,197.977599999998,65.5985977777778,45.1820966666667,65.5985977777778,115.72744,44.769707,184.92088
1345,"p10",8377.94559999999,"medium","stroke","left",-30.5694734914898,-3.98039051544777,357.0432,52.6585733333333,50.3138406666667,52.6585733333333,115.729205882353,44.7701864705882,184.914817647059
1346,"p10",8846.69439999999,"medium","stroke","left",-39.4489001882921,-3.59718903408651,753.139200000005,51.8949178787879,48.8657924242424,51.8949178787879,115.725245714286,44.7689405714286,184.914105714286
1347,"p10",10087.5264,"medium","stroke","left",-9.84182637206397,-21.0189184149074,179.51999999999,73.7591833333333,61.9659477777778,73.7591833333333,115.730288888889,44.77206,184.913988888889
1348,"p10",10999.2832,"medium","stroke","left",14.3566353694419,-23.2426895251543,88.7679999999964,84.363054,58.986756,84.363054,115.73914,44.779856,184.91684
1349,"p10",11354.8544,"medium","stroke","left",17.6693706315402,-24.6500509003467,88.7551999999996,71.76243,66.6358775,71.76243,115.74222,44.781412,184.93264
1350,"p10",12533.2736,"medium","stroke","left",29.2976056758602,-7.8103899740649,110.694399999993,100.69058,47.063296,100.69058,115.740433333333,44.7772233333333,184.936166666667
1351,"p10",13399.4624,"medium","stroke","left",32.6075759874605,5.65000873706292,110.70719999999,103.100333333333,43.2129666666667,103.100333333333,115.7259,44.763885,184.946533333333
1352,"p10",13731.5712,"medium","stroke","left",19.6457768273045,10.3313143874137,242.995200000005,112.90475,44.2146133333333,112.90475,115.726083333333,44.7624866666667,184.950908333333
1353,"p10",14176.0384,"medium","stroke","left",33.9751399642918,6.30738902976219,244.339199999988,103.625708333333,43.1792475,103.625708333333,115.7227,44.7612041666667,184.948633333333
1354,"p10",14598.4128,"medium","stroke","left",30.1602350576481,-2.83886884949266,221.401600000012,100.733245454545,45.8727645454545,100.733245454545,115.725627272727,44.7628827272727,184.955709090909
1355,"p10",14864.704,"medium","stroke","left",32.0658769373271,-5.63316477694796,645.772800000006,79.752389,49.4444956666667,79.752389,115.726223333333,44.7638983333333,184.956353333333
1356,"p10",15843.1104,"medium","stroke","left",51.3879438451712,-3.46716672743569,153.1008,102.19167,46.39209,102.19167,115.726275,44.76330125,184.9626
1357,"p10",16262.2848,"medium","stroke","left",54.2869802224731,-3.49603646409991,312.166400000002,95.5867766666667,47.4929433333333,95.5867766666667,115.727633333333,44.762692,184.969353333333
1358,"p10",16841.7408,"medium","stroke","left",65.235711831202,-4.60683530003969,110.707200000004,110.8226,45.6825683333333,110.8226,115.731633333333,44.762875,184.980216666667
1359,"p10",16996.3264,"medium","stroke","left",65.0052915513621,-3.92523200575478,154.623999999996,110.725875,45.6025125,110.725875,115.730275,44.76270625,184.9776
1360,"p10",17684.6336,"medium","stroke","left",38.8862159062386,-14.2645769591059,267.507199999993,78.3552830769231,57.6678507692308,78.3552830769231,115.731846153846,44.7654653846154,184.9775
1361,"p10",18084.7872,"medium","stroke","left",46.7319375333122,7.59147813792185,423.872000000003,109.346695,43.497878,109.346695,115.72721,44.7604295,184.976525
1362,"p10",18751.0144,"medium","stroke","left",38.6946799908628,26.5930156606909,176.524799999999,111.209944444444,41.8596844444444,111.209944444444,115.723077777778,44.75439,184.973166666667
1363,"p10",19063.1808,"medium","stroke","left",41.138296647255,21.8933480701141,87.7568000000028,110.67058,42.103406,110.67058,115.72222,44.753704,184.9736
1364,"p10",20218.6368,"medium","stroke","left",9.31013503273144,31.4950519253952,111.219200000007,111.707266666667,42.2589816666667,111.707266666667,115.7042,44.7427116666667,184.9406
1365,"p10",20508.1216,"medium","stroke","left",2.30880066336732,29.4488818824231,334.758400000006,111.542513333333,42.404708,111.542513333333,115.70343125,44.743863125,184.92864375
1366,"p10",21750.2848,"medium","stroke","left",17.6709209951808,33.9345309714862,244.915200000003,111.873354545455,42.0695818181818,111.873354545455,115.690333333333,44.7413825,184.9383
1367,"p10",22817.5616,"medium","stroke","left",22.7701404081512,38.2191026705054,108.723199999993,112.326983333333,41.932435,112.326983333333,115.72175,44.7475733333333,184.95195
1368,"p10",24861.0304,"medium","stroke","left",-4.71542194561352,-13.893559113509,156.083199999994,69.7870514285714,56.5273914285714,69.7870514285714,115.728675,44.77415875,184.91375
1369,"p10",25685.3888,"medium","stroke","left",-18.2648895563032,-0.130873325001073,85.7727999999915,58.605992,45.148532,58.605992,115.72572,44.767358,184.89276
1370,"p10",26063.3856,"medium","stroke","left",-31.9477702279633,-2.94466675170348,197.46560000001,93.472689,46.25359,93.472689,115.72365,44.767651,184.89276
1371,"p10",26328.6656,"medium","stroke","left",-31.0273157284293,-3.7808979718652,398.937600000005,81.3520435294118,47.3023541176471,81.3520435294118,115.725005263158,44.7678452631579,184.889326315789
1372,"p10",27726.9376,"medium","stroke","left",-52.5466111169302,-8.35493173248578,421.375999999989,46.1303170588235,63.4279388235294,46.1303170588235,115.727605,44.769639,184.885685
1373,"p10",28326.848,"medium","stroke","left",-41.3019903576509,-13.2740691830718,89.7535999999964,51.518064,64.944512,51.518064,115.73772,44.774214,184.87816
1374,"p10",28550.2464,"medium","stroke","left",-36.6654624180639,-15.3046729895666,377.996799999994,56.9414878571429,64.8726907142857,56.9414878571429,115.734822222222,44.7746422222222,184.888011111111
1375,"p10",29725.504,"medium","stroke","left",-14.2851708373153,-12.3767454838352,246.016000000003,66.1400318181818,55.9388036363636,66.1400318181818,115.731583333333,44.776225,184.900033333333
1376,"p10",30081.7408,"medium","stroke","left",-0.580191427785022,-14.8085690637465,88.7551999999996,68.19855,57.625664,68.19855,115.7356,44.776454,184.88872
1377,"p10",30302.144,"medium","stroke","left",-2.7035274934802,-14.0703329746943,228.390400000004,68.3769755555556,57.3537933333333,68.3769755555556,115.732009090909,44.7764081818182,184.902481818182
1378,"p10",30839.7056,"medium","stroke","left",-24.7453120177212,-11.9940046425237,398.003199999992,49.270044375,60.004994375,49.270044375,115.733315789474,44.7758642105263,184.898973684211
1379,"p10",31301.5296,"medium","stroke","left",-20.0047168446302,-6.1422272509062,135.641600000003,56.3601833333333,51.5231116666667,56.3601833333333,115.736871428571,44.77571,184.891942857143
1380,"p10",31792.4992,"medium","stroke","left",2.9872415372669,-17.6401516162204,130.649600000004,68.6828128571429,60.5419528571429,68.6828128571429,115.7344,44.77743,184.906957142857
1381,"p10",32078.7328,"medium","stroke","left",4.72796109892697,-17.4785193861049,89.7663999999932,68.198434,60.47468,68.198434,115.73548,44.777484,184.90716
1382,"p10",32412.8384,"medium","stroke","left",13.494504364512,-14.5377245910884,289.228800000012,95.9879292307692,50.1703523076923,95.9879292307692,115.7336,44.7763364285714,184.914085714286
1383,"p10",32745.5232,"medium","stroke","left",13.2540197714227,-14.510550393655,246.003200000006,96.0888236363636,50.1852745454545,96.0888236363636,115.733558333333,44.7761891666667,184.917666666667
1384,"p10",33101.2224,"medium","stroke","left",11.093171545853,-7.40347037630537,509.644799999995,113.496817391304,45.0854982608696,113.496817391304,115.733570833333,44.7751441666667,184.918091666667
1385,"p10",33768.448,"medium","stroke","left",18.6135793262236,-7.33877661918235,243.340799999991,113.513927272727,45.0879863636364,113.513927272727,115.732258333333,44.7741441666667,184.918125
1386,"p10",34056.6784,"medium","stroke","left",17.586128501937,-7.11571419012165,154.0864,113.490075,45.07898625,113.490075,115.7331375,44.77456,184.9245875
1387,"p10",35545.1648,"medium","stroke","left",27.0222532479422,-32.2546004208749,110.707200000004,67.31343,79.4358733333333,67.31343,115.7554,44.78859,184.919316666667
1388,"p10",35768.576,"medium","stroke","left",29.1287041905905,-29.6419976189286,220.121599999999,71.5685636363636,74.08114,71.5685636363636,115.757890909091,44.7891945454545,184.929090909091
1389,"p10",36233.0496,"medium","stroke","left",38.8930765264506,-25.1527252039029,221.414399999994,81.2364327272727,66.1619981818182,81.2364327272727,115.757109090909,44.78914,184.929090909091
1390,"p10",36991.0272,"medium","stroke","left",46.1617210543111,-29.5462159266983,106.713600000003,109.38195,50.161745,109.38195,115.763166666667,44.7900116666667,184.941783333333
1391,"p10",39119.9744,"medium","stroke","left",73.3985365592835,7.13577024053784,134.156800000012,112.985571428571,43.4964457142857,112.985571428571,115.750428571429,44.7607357142857,185.039457142857
1392,"p10",40364.2112,"medium","stroke","left",87.1262088413304,18.2146682692555,133.644799999995,115.5398,41.9887385714286,115.5398,115.783514285714,44.7644485714286,185.069771428571
1393,"p10",41053.7088,"medium","stroke","left",76.1655471457946,19.7066152400167,86.7584000000061,113.99094,42.003376,113.99094,115.77926,44.763456,185.05576
1394,"p10",41231.232,"medium","stroke","left",71.2878168023958,22.2578045426566,177.523199999996,113.5338,41.8728044444444,113.5338,115.785411111111,44.7627866666667,185.060166666667
1395,"p10",42654.5152,"medium","stroke","left",24.1168036673605,10.7853164905449,175.526400000002,107.685525,43.07992,107.685525,115.743955555556,44.7622155555556,185.009066666667
1396,"p10",43029.504,"medium","stroke","left",24.2716194854486,4.75467804287881,267.289600000004,103.76535,43.7003675,103.76535,115.740523076923,44.7632561538462,184.995530769231
1397,"p10",43429.44,"medium","stroke","left",25.3461251067639,12.4572411680019,110.70719999999,107.158366666667,42.663605,107.158366666667,115.740866666667,44.7608566666667,184.99885
1398,"p10",43632.4096,"medium","stroke","left",24.7125353892891,13.0864602547204,153.587199999994,107.6643,42.6289775,107.6643,115.7387,44.76057,184.99415
1399,"p10",44140.5568,"medium","stroke","left",13.7948738801953,-0.447589734318632,133.644800000009,96.7660785714286,44.9881671428571,96.7660785714286,115.738171428571,44.7621114285714,184.9858
1400,"p10",44320.0768,"medium","stroke","left",13.0174905178151,-0.430104392315471,110.707200000004,96.6906916666667,44.9884266666667,96.6906916666667,115.7373,44.7633716666667,184.978583333333
1401,"p10",44608.3072,"medium","stroke","left",11.545004891489,-4.97320699977801,311.168000000005,96.3221007692308,46.6651615384615,96.3221007692308,115.73744,44.7655513333333,184.967
1402,"p10",45898.368,"medium","stroke","left",5.00409503562738,-11.5811231913905,197.478399999993,65.35522,55.6872414285714,65.35522,115.73932,44.771156,184.95105
1403,"p10",47073.0368,"medium","stroke","left",12.7760942502705,-0.247030976187206,158.566399999996,113.50115,44.78033625,113.50115,115.73715,44.77045,184.940225
1404,"p10",47673.4208,"medium","stroke","left",9.1441285409174,-5.44923645467356,200.473600000012,96.5040271428571,46.9286828571429,96.5040271428571,115.73727,44.77026,184.95283
1405,"p10",48006.5408,"medium","stroke","left",6.46796191973104,-13.352891664572,177.523199999996,65.08122,57.4852466666667,65.08122,115.7374,44.7714811111111,184.950277777778
1406,"p10",48317.7088,"medium","stroke","left",3.46312023337505,-16.2044309131764,421.376000000004,67.8779072222222,59.3017894444444,67.8779072222222,115.73708,44.7717245,184.94799
1407,"p10",48806.912,"medium","stroke","left",2.33257889377531,-16.4559898984569,421.862399999998,67.6298611764706,59.6552682352941,67.6298611764706,115.737647368421,44.7718736842105,184.949768421053
1408,"p10",49386.3552,"medium","stroke","left",2.62408110223609,-1.5907264514103,923.788799999995,75.33919875,45.7595146875,75.33919875,115.739439473684,44.7714957894737,184.946468421053
1409,"p10",50444.7872,"medium","stroke","left",11.4735847819922,-4.78005972986186,509.644800000009,96.3386211764706,46.6348411764706,96.3386211764706,115.7397,44.7718127777778,184.946916666667
1410,"p10",51051.6736,"medium","stroke","left",12.0565473820193,-6.96779894710821,223.398400000005,113.499575,45.071145,113.499575,115.7392,44.7719733333333,184.945888888889
1411,"p10",51431.6544,"medium","stroke","left",17.5086034360708,-14.7849530322577,365.887999999992,62.0206214285714,60.6705971428571,62.0206214285714,115.740833333333,44.7736841666667,184.94665
1412,"p10",52344.0896,"medium","stroke","left",-31.3134025813914,-18.5164463463095,106.713600000003,54.901645,68.431695,54.901645,115.74202,44.775338,184.92146
1413,"p10",52565.4912,"medium","stroke","left",-29.7450591661211,-18.304584052677,109.235199999996,53.53336,68.630105,53.53336,115.744566666667,44.7754866666667,184.9143
1414,"p10",52984.8832,"medium","stroke","left",-45.5327204118145,-6.38201290686233,85.7728000000061,92.58288,47.8489375,92.58288,115.74044,44.771246,184.9064
1415,"p10",53161.4208,"medium","stroke","left",-45.0673635501196,-5.84560461544817,132.761600000013,104.9189,46.3575814285714,104.9189,115.735571428571,44.7695471428571,184.911
1416,"p10",53561.4848,"medium","stroke","left",-51.6063758194743,-6.46821448929539,375.987200000003,55.6452314285714,56.1069928571429,55.6452314285714,115.740505555556,44.7691872222222,184.898861111111
1417,"p10",54226.7008,"medium","stroke","left",-30.0108528814447,4.00108297091868,89.7664000000077,104.42276,43.811936,104.42276,115.74724,44.766454,184.88328
1418,"p10",54360.3456,"medium","stroke","left",-29.8599339352205,3.17789533651323,157.222399999999,102.763,43.93146875,102.763,115.7359625,44.76449125,184.900025
1419,"p10",54581.4016,"medium","stroke","left",-29.2681155417753,-2.02411069552073,421.427200000006,51.5609336842105,47.3142842105263,51.5609336842105,115.7385,44.7654215,184.896635
1420,"p10",55073.6384,"medium","stroke","left",-37.536733682118,-3.07435610376725,354.060800000007,53.0882417647059,49.3896735294118,53.0882417647059,115.736752941176,44.7651047058824,184.898194117647
1421,"p10",56293.3888,"medium","stroke","left",-5.95597036077644,-9.07646968116119,375.987200000003,66.381283125,53.303935,66.381283125,115.739138888889,44.7705311111111,184.917644444444
1422,"p10",56913.728,"medium","stroke","left",-1.32969351501226,9.78229844351943,155.584000000003,113.522228571429,44.37873,113.522228571429,115.73785,44.766865,184.9150375
1423,"p10",57249.8304,"medium","stroke","left",-12.6495578254259,12.5165754658998,85.7728000000061,107.96175,43.00817,107.96175,115.73784,44.76661,184.92018
1424,"p10",58669.056,"medium","stroke","left",18.2836479113787,-9.53894195973948,89.7664000000077,113.493075,45.1797825,113.493075,115.73798,44.77065,184.93072
1425,"p10",59645.2608,"medium","stroke","left",25.7730728798145,10.1441616877969,112.691200000001,108.093766666667,43.254745,108.093766666667,115.735166666667,44.7648266666667,184.938983333333
1426,"p10",97.7407999999996,"high","stroke","left",13.194856590331,8.74302802816107,225.894400000005,113.498,44.41958,113.498,115.738577777778,44.7650177777778,184.966
1427,"p10",1366.8992,"high","stroke","left",-10.6537205766637,-3.67664979913606,87.7695999999996,59.322864,49.152298,59.322864,115.73438,44.766422,184.94366
1428,"p10",1566.3616,"high","stroke","left",-12.0975522299443,-8.16318424000559,87.7695999999996,84.482755,49.70118,84.482755,115.73444,44.766668,184.9561
1429,"p10",1701.0048,"high","stroke","left",-11.9916285208869,-8.56511391179509,86.7712000000029,79.49099,50.587595,79.49099,115.73538,44.768162,184.93742
1430,"p10",1925.4016,"high","stroke","left",-7.06601545339818,-13.7426413934786,417.9712,71.8001006666667,55.9806826666667,71.8001006666667,115.73805,44.7703225,184.933475
1431,"p10",2543.8336,"high","stroke","left",-15.2499667874855,-4.84255714772472,710.8992,55.6836084615385,50.3923223076923,55.6836084615385,115.737572727273,44.7692539393939,184.925824242424
1432,"p10",4830.5408,"high","stroke","left",33.6816661496502,-6.24033166710828,244.351999999999,87.0805954545455,49.1402954545455,87.0805954545455,115.74315,44.7691525,184.955016666667
1433,"p10",5208.5248,"high","stroke","left",31.8914137144209,-5.97940821511494,199.475200000001,78.817549,50.006918,78.817549,115.74318,44.76899,184.95406
1434,"p10",5607.15519999999,"high","stroke","left",16.4024715514125,-6.53916159775144,201.459200000012,92.321075,47.661285,92.321075,115.74468,44.769639,184.95729
1435,"p10",5922.9568,"high","stroke","left",15.2577201454118,-12.8618224137492,640.998399999997,77.5106368,54.1816772,77.5106368,115.744243333333,44.7710663333333,184.948423333333
1436,"p10",6696.60159999999,"high","stroke","left",24.6077214365382,-9.99052473250616,956.864000000001,100.321829268293,47.985086097561,100.321829268293,115.743184090909,44.7704702272727,184.942936363636
1437,"p10",7828.0064,"high","stroke","left",26.6393909250295,7.70315495056176,512.627200000003,104.7274,43.1704817391304,104.7274,115.7438375,44.7682341666667,184.942975
1438,"p10",8430.3872,"high","stroke","left",15.9147826013639,7.12367436693944,376.729600000006,98.1669066666667,42.540966,98.1669066666667,115.746466666667,44.7683016666667,184.957516666667
1439,"p10",9428.9152,"high","stroke","left",30.1646430736945,10.125772729393,111.692800000004,105.84116,42.794622,105.84116,115.73685,44.7677366666667,184.915066666667
1440,"p10",10341.2352,"high","stroke","left",28.0523489263064,10.8662350940482,108.710400000011,106.1646,42.7224533333333,106.1646,115.736733333333,44.7676316666667,184.9171
1441,"p10",10919.1936,"high","stroke","left",21.402450743474,-13.4000692687509,264.294400000013,59.5238845454545,59.5185090909091,59.5238845454545,115.743046153846,44.76969,184.946476923077
1442,"p10",11383.9488,"high","stroke","left",6.30392461126389,-12.9816450869171,134.643199999991,65.7420842857143,56.43628,65.7420842857143,115.742614285714,44.7707528571429,184.939228571429
1443,"p10",11874.624,"high","stroke","left",-7.05413181349572,-13.000755818937,109.708799999993,70.4326883333333,55.3512766666667,70.4326883333333,115.740716666667,44.77048,184.938366666667
1444,"p10",12228.672,"high","stroke","left",-7.31261927620697,-12.3234758275054,201.459200000012,69.695998,55.030677,69.695998,115.74122,44.77111,184.92366
1445,"p10",12695.424,"high","stroke","left",-18.596269053632,-4.49917375478925,113.702400000009,57.020564,49.99931,57.020564,115.7411,44.7695416666667,184.91545
1446,"p10",13032.2048,"high","stroke","left",-28.0619149285218,-4.78217562748709,156.454399999988,52.245368,51.05843,52.245368,115.73815,44.76857,184.917325
1447,"p10",13389.632,"high","stroke","left",-35.2715201727856,-6.07758947525805,307.174399999989,53.861359,52.6267,53.861359,115.737672727273,44.7681309090909,184.908518181818
1448,"p10",13830.4512,"high","stroke","left",-31.0535140105755,-4.19589580094266,300.198399999994,52.746865,50.1621075,52.746865,115.73766,44.768148,184.91122
1449,"p10",14239.36,"high","stroke","left",-31.0493824035774,-9.27219299533923,224.03839999999,71.4249411111111,53.3478522222222,71.4249411111111,115.738909090909,44.7693318181818,184.908827272727
1450,"p10",15194.8672,"high","stroke","left",-12.659633477389,-19.3699842763635,334.105599999981,76.3432133333333,59.53865,76.3432133333333,115.7429875,44.773320625,184.91514375
1451,"p10",15616.7424,"high","stroke","left",-16.4653062556814,0.526587047780061,220.876800000027,113.51635,44.74769875,113.51635,115.743236363636,44.7709690909091,184.915172727273
1452,"p10",15905.4336,"high","stroke","left",-18.9034045643674,2.07229768533667,200.15360000002,60.9395871428571,43.02255,60.9395871428571,115.74507,44.770729,184.90742
1453,"p10",16239.232,"high","stroke","left",-19.3972415780161,4.63600703428187,266.291200000007,76.8272981818182,41.6415454545455,76.8272981818182,115.746138461538,44.7706815384615,184.904261538462
1454,"p10",17016.1536,"high","stroke","left",-6.0048424933018,-14.8401680396436,222.41280000002,71.2870385714286,57.1341628571429,71.2870385714286,115.744172727273,44.7727390909091,184.915372727273
1455,"p10",17414.0928,"high","stroke","left",-13.0606124167347,-15.9219248149581,134.643199999991,71.1318325,58.1592025,71.1318325,115.743242857143,44.7728514285714,184.921457142857
1456,"p10",17593.6128,"high","stroke","left",-12.4935580832244,-15.7257451257481,134.182399999991,73.347016,57.205316,73.347016,115.743628571429,44.7728514285714,184.917242857143
1457,"p10",18394.0224,"high","stroke","left",16.2124309930376,-3.80862337222455,110.694400000008,95.5510083333333,46.4570683333333,95.5510083333333,115.743716666667,44.7707683333333,184.9261
1458,"p10",19015.3088,"high","stroke","left",11.6721229287592,6.27800622859174,201.856,97.1948088888889,42.5870477777778,97.1948088888889,115.74266,44.769392,184.91771
1459,"p10",20035.968,"high","stroke","left",32.1459389755316,-9.22576161635256,88.7680000000109,80.780224,52.309062,80.780224,115.75118,44.77335,184.9425
1460,"p10",20637.9008,"high","stroke","left",32.0432960564299,-8.14521806239542,223.628800000006,76.8686355555556,51.48268,76.8686355555556,115.753127272727,44.7732418181818,184.951809090909
1461,"p10",20905.408,"high","stroke","left",32.262271892616,-8.1795836677242,131.648000000016,76.18004,51.900775,76.18004,115.752542857143,44.7728985714286,184.951514285714
1462,"p10",21124.8256,"high","stroke","left",48.4416286882945,-2.97713549532098,156.582399999985,105.94555,45.6994583333333,105.94555,115.750825,44.7721525,184.9500125
1463,"p10",21326.2848,"high","stroke","left",49.6870809982541,-2.29745931581413,87.7695999999996,94.358008,46.372444,94.358008,115.74924,44.77168,184.95116
1464,"p10",22125.312,"high","stroke","left",56.3533619291579,-3.34113347074668,140.620800000004,97.1966133333333,47.0783683333333,97.1966133333333,115.744442857143,44.7631471428571,184.970542857143
1465,"p10",22375.2448,"high","stroke","left",55.7718596859966,-4.51963949913565,216.665599999978,96.1961877777778,47.6798155555556,96.1961877777778,115.744772727273,44.7630418181818,184.970645454545
1466,"p10",23166.3744,"high","stroke","left",42.4042429333375,22.1915433995527,135.628800000006,110.73585,42.0988016666667,110.73585,115.740857142857,44.7593314285714,184.966971428571
1467,"p10",23523.4176,"high","stroke","left",31.531536396106,16.2896644891163,290.227199999994,108.893207692308,42.4765761538462,108.893207692308,115.735185714286,44.76014,184.955764285714
1468,"p10",24121.9712,"high","stroke","left",31.9472757857624,1.47619326241576,245.452799999999,100.205052727273,44.4045972727273,100.205052727273,115.744858333333,44.7642591666667,184.965933333333
1469,"p10",24434.24,"high","stroke","left",34.9345871934324,-2.76651995896483,132.646399999998,97.882792,45.91093,97.882792,115.742228571429,44.7644928571429,184.962885714286
1470,"p10",25189.248,"high","stroke","left",17.4948329032204,-5.21418972278745,88.7552000000142,78.896948,48.580734,78.896948,115.74312,44.767722,184.95608
1471,"p10",25322.8928,"high","stroke","left",18.2416213913386,-5.23208459323659,199.462399999989,74.409769,49.042701,74.409769,115.74221,44.768237,184.94997
1472,"p10",25636.8128,"high","stroke","left",14.0950356954438,-7.77905871423035,288.691200000001,96.1498964285714,47.5870835714286,96.1498964285714,115.743507142857,44.7692735714286,184.952457142857
1473,"p10",26036.2112,"high","stroke","left",10.7081613518913,-9.18263780754619,177.523199999996,113.478433333333,45.1655133333333,113.478433333333,115.742944444444,44.7702144444444,184.947166666667
1474,"p10",26344.384,"high","stroke","left",7.19868607928007,-14.7000099439669,158.579200000007,64.63044,59.088456,64.63044,115.7445,44.7714533333333,184.951383333333
1475,"p10",27067.4816,"high","stroke","left",2.98369116515707,-21.472969311793,202.969600000011,80.4361771428571,59.3421628571429,80.4361771428571,115.743633333333,44.7776577777778,184.936177777778
1476,"p10",27401.1008,"high","stroke","left",-2.55915883943474,-24.998603046305,711.091199999995,72.1241725,66.1114389285714,72.1241725,115.744490909091,44.7779827272727,184.936442424242
1477,"p10",29232.32,"high","stroke","left",-4.16714231483121,15.6596852815234,378.982400000008,109.245528571429,42.9693735714286,109.245528571429,115.722011111111,44.7527927777778,184.926311111111
1478,"p10",30411.2,"high","stroke","left",-14.5803415361793,20.3216300185418,531.571199999977,110.629230434783,42.835817826087,110.629230434783,115.71064,44.74107,184.91558
1479,"p10",31187.1232,"high","stroke","left",-7.43233304338489,19.9571622989594,379.98079999999,110.473227777778,42.852425,110.473227777778,115.706577777778,44.739955,184.92625
1480,"p10",32166.5024,"high","stroke","left",-37.0492554012664,17.6350423178915,110.707200000004,110.505633333333,42.7314766666667,110.505633333333,115.721166666667,44.747315,184.884683333333
1481,"p10",32523.5584,"high","stroke","left",-34.3275852777273,3.34302368159734,694.489600000001,103.05586,44.0531423333333,103.05586,115.72460625,44.753624375,184.8860625
1482,"p10",33410.5344,"high","stroke","left",-31.3657528035712,13.9603695510028,198.476800000004,110.549466666667,43.23087,110.549466666667,115.720185714286,44.7489328571429,184.885185714286
1483,"p10",33678.8224,"high","stroke","left",-31.5851876511303,11.4495124789692,542.540799999988,110.349221428571,43.49178,110.349221428571,115.721036842105,44.7489421052632,184.881231578947
1484,"p10",34561.4592,"high","stroke","left",-58.17999589551,6.79057073144086,85.3248000000021,109.48125,43.3826475,109.48125,115.736025,44.75295,184.861025
1485,"p10",34808.3584,"high","stroke","left",-55.5563702102465,3.30408975132604,83.7632000000158,107.913525,43.9857425,107.913525,115.7305,44.753245,184.8642
1486,"p10",34958.9504,"high","stroke","left",-50.3734379920557,3.44366804935131,201.459200000012,107.067,44.024859,107.067,115.73465,44.756106,184.86525
1487,"p10",35494.5152,"high","stroke","left",-43.0026688838326,-12.2306159459329,112.703999999998,104.782683333333,48.1665216666667,104.782683333333,115.74815,44.7676133333333,184.869283333333
1488,"p10",35758.8096,"high","stroke","left",-49.4398743871878,5.02813527558934,263.296000000002,107.591692307692,43.7479553846154,107.591692307692,115.735592307692,44.7606238461538,184.880084615385
1489,"p10",36271.9744,"high","stroke","left",-49.5060997956521,4.90184206787348,158.092799999984,107.381475,43.80269125,107.381475,115.7320625,44.75449875,184.8671
1490,"p10",36553.728,"high","stroke","left",-50.7450956153273,-0.502354818483081,389.964799999987,104.276083333333,45.0311916666667,104.276083333333,115.731492857143,44.7559235714286,184.871271428571
1491,"p10",37565.0304,"high","stroke","left",-12.0410163696288,-8.18144812089304,267.392000000022,80.8602836363636,50.3985372727273,80.8602836363636,115.734323076923,44.7677615384615,184.896607692308
1492,"p10",38073.7792,"high","stroke","left",-16.9172972730022,-5.17199182163294,379.980800000019,66.04499,49.7680763636364,66.04499,115.733664705882,44.7679,184.899394117647
1493,"p10",38519.5904,"high","stroke","left",-13.2745745450404,-9.00295070165926,1030.14399999997,77.874709375,51.3620921875,77.874709375,115.734239473684,44.7693131578947,184.903265789474
1494,"p10",39618.5472,"high","stroke","left",-12.1619500397683,-9.05372394864804,133.644800000009,69.012868,52.848586,69.012868,115.733871428571,44.7694342857143,184.908857142857
1495,"p10",40128.192,"high","stroke","left",3.7291271746052,4.19603211561242,155.584000000003,97.3677157142857,43.4175828571429,97.3677157142857,115.7336875,44.766935,184.9196875
1496,"p10",41017.7024,"high","stroke","left",24.3807668908381,-6.04490413498979,243.340800000005,109.968255555556,45.4601355555556,109.968255555556,115.739291666667,44.7708441666667,184.927125
1497,"p10",43871.2704,"high","stroke","left",33.6206499229062,18.1707819660066,111.206399999995,109.56245,42.3333233333333,109.56245,115.724733333333,44.7619966666667,184.926566666667
1498,"p10",44072.2432,"high","stroke","left",28.2781638003875,17.5775069728125,152.588799999998,109.167625,42.40932875,109.167625,115.7292,44.76136375,184.9390625
1499,"p10",44915.9808,"high","stroke","left",46.2572577964989,2.96663258750496,110.707200000004,109.3598,44.2881983333333,109.3598,115.737083333333,44.7624033333333,184.960583333333
1500,"p10",45114.4576,"high","stroke","left",37.2364228354297,2.86169154701573,289.113600000012,101.606461538462,43.9664184615385,101.606461538462,115.741778571429,44.7626471428571,184.970271428571
1501,"p10",45493.3248,"high","stroke","left",43.2668881383662,1.57185513948347,155.584000000003,108.7893,44.55056875,108.7893,115.7368625,44.7628225,184.960575
1502,"p10",46135.616,"high","stroke","left",51.1515287911444,-2.82361157581521,157.580799999996,95.5679325,46.648575,95.5679325,115.7405625,44.76445375,184.969525
1503,"p10",46468.7232,"high","stroke","left",50.8717105045285,-2.39521614916008,711.705599999987,94.7639536666667,46.5403693333333,94.7639536666667,115.742212121212,44.7639036363636,184.974572727273
1504,"p10",47313.0752,"high","stroke","left",49.2832735848176,-2.43147133239331,423.872000000003,105.988685,45.5661275,105.988685,115.74257,44.7622625,184.978825
1505,"p10",47869.0944,"high","stroke","left",45.0483079502279,-4.82813460185056,89.1007999999856,109.21994,45.73451,109.21994,115.74422,44.762604,184.98084
1506,"p10",49381.3632,"high","stroke","left",19.8184416908639,-18.3759851863141,100.736000000004,61.2150675,65.1614625,61.2150675,115.741925,44.7737925,184.957425
1507,"p10",49714.4704,"high","stroke","left",8.7145576525388,-12.748118091422,99.7376000000222,96.07639,49.238175,96.07639,115.733275,44.77203,184.94845
1508,"p10",50059.1744,"high","stroke","left",8.00917405908542,-10.5946781344836,89.7536000000255,95.950825,48.517905,95.950825,115.72848,44.772116,184.93232
1509,"p10",50218.7392,"high","stroke","left",8.28459676129655,-10.8000117613844,2561.9584,96.1245475949367,48.6157515189873,96.1245475949367,115.7303,44.7712847368421,184.940307368421
1510,"p10",52878.4384,"high","stroke","left",11.1781443050591,-5.23816072789579,300.300799999997,96.4038933333333,46.7374433333333,96.4038933333333,115.7339,44.771084,184.93971
1511,"p10",53902.2208,"high","stroke","left",-25.5465328465557,-16.5035025003052,200.460800000001,49.6561825,67.11234375,49.6561825,115.7303,44.770986,184.92263
1512,"p10",55480.2944,"high","stroke","left",-11.2901901158816,26.3750161677782,132.633600000001,111.41105,42.5860833333333,111.41105,115.729771428571,44.7597685714286,184.878214285714
1513,"p10",55722.6368,"high","stroke","left",-10.7991494992062,26.0265770032859,153.58719999998,111.3733375,42.6061475,111.3733375,115.7283125,44.76008625,184.8846375
1514,"p10",57611.8656,"high","stroke","left",14.6632865893382,-6.93309864274882,299.200000000012,95.741667,47.396496,95.741667,115.73324,44.77081,184.92805
1515,"p10",58243.6864,"high","stroke","left",5.97902786279161,-9.40358363297719,356.044800000003,109.693635384615,45.8320007692308,109.693635384615,115.733982352941,44.7711441176471,184.930188235294
1516,"p10",59086.976,"high","stroke","left",7.69236674997192,-14.5835033104798,267.289600000018,95.7888241666667,50.2474091666667,95.7888241666667,115.731338461538,44.7710238461538,184.933023076923
1517,"p10",59444.032,"high","stroke","left",0.371178443607272,-15.1167881197818,221.401599999983,68.3856644444444,58.1223033333333,68.3856644444444,115.731772727273,44.7709690909091,184.940136363636
1518,"p10",59732.2624,"high","stroke","left",-2.81032342950821,-14.1343774691294,291.212800000008,70.3518464285714,56.4015857142857,70.3518464285714,115.731735714286,44.7711485714286,184.936678571429
1519,"p14",299.2,"low","stroke","right",4.60295277614539,6.25755854870241,246.3488,44.496159375,32.13694,44.496159375,138.306890909091,43.7563695454545,111.212781818182
1520,"p14",825.344,"low","stroke","right",2.0146088142946,5.06776508197026,128.6656,43.393105,33.447614,43.393105,138.306866666667,43.7563866666667,111.21325
1521,"p14",1140.224,"low","stroke","right",6.01431040982176,11.7311296954718,115.2,78.5543133333333,30.0564266666667,78.5543133333333,138.307481818182,43.7559609090909,111.215109090909
1522,"p14",1418.9952,"low","stroke","right",10.8491810950821,14.1917137266888,283.2384,91.3300017647059,30.4076482352941,91.3300017647059,138.307996,43.7559956,111.21718
1523,"p14",1872.768,"low","stroke","right",9.43152745444289,17.6331876626039,179.52,106.8442,32.9679241666667,106.8442,138.3084375,43.7554525,111.2145625
1524,"p14",10928.704,"low","stroke","right",5.71615967556119,-6.94165813704962,142.6176,21.31612,56.4320842857143,21.31612,138.335961538462,43.7783715384615,111.207246153846
1525,"p14",16670.976,"low","stroke","right",7.8819223187302,8.37237289630549,105.817600000002,54.4047657142857,30.3019385714286,54.4047657142857,138.31823,43.761776,111.21723
1526,"p14",30451.5072,"low","stroke","right",2.25024973651591,22.4883913425664,91.2639999999992,121.91515,36.703755,121.91515,138.298844444444,43.74506,111.207666666667
1527,"p14",31262.3616,"low","stroke","right",-8.4820428659999,20.4927515737563,81.7792000000009,111.369916666667,32.940845,111.369916666667,138.29945,43.74551,111.2077875
1528,"p14",31949.248,"low","stroke","right",4.77946097783785,20.0123421328156,116.684799999999,112.508875,33.68048125,112.508875,138.297072727273,43.7440154545455,111.207154545455
1529,"p14",32618.4576,"low","stroke","right",-9.16238517384267,20.652287717338,189.491200000004,111.422092857143,32.7446392857143,111.422092857143,138.2963375,43.743378125,111.2055125
1530,"p14",32842.8544,"low","stroke","right",-9.1207311330098,20.8545997736276,87.2704000000012,111.44675,32.7217033333333,111.44675,138.2954,43.742675,111.2042375
1531,"p14",33441.6256,"low","stroke","right",3.32207672454418,25.124881411431,151.590399999994,122.754566666667,36.0388711111111,122.754566666667,138.294923076923,43.7419469230769,111.209684615385
1532,"p14",35683.9168,"low","stroke","right",27.1711996017469,15.3499454820701,112.703999999998,103.6924,31.8042928571429,103.6924,138.301472727273,43.75245,111.215981818182
1533,"p14",38681.1904,"low","stroke","right",-6.7476077633759,12.6866947689761,127.654399999999,87.398494,31.487556,87.398494,138.300258333333,43.7508258333333,111.195966666667
1534,"p14",39967.1296,"low","stroke","right",3.5168447501388,-0.348324220178571,123.673600000002,135.9635,43.7143366666667,135.9635,138.30375,43.75733,111.19975
1535,"p14",40484.7488,"low","stroke","right",2.13955852313466,-6.7011985223806,165.555200000003,20.5571307142857,55.8254321428571,20.5571307142857,138.304764285714,43.7595907142857,111.200628571429
1536,"p14",40790.9248,"low","stroke","right",3.34232572772187,-9.01884784753684,113.702400000002,135.9485,44.068074,135.9485,138.30313,43.757436,111.1961
1537,"p14",41150.9632,"low","stroke","right",2.19062373635742,-9.55703369093175,92.7488000000012,135.93335,44.10456,135.93335,138.301888888889,43.7566433333333,111.197422222222
1538,"p14",42193.6896,"low","stroke","right",-8.50179489606686,8.56401913327557,176.614399999999,83.0816876923077,33.9572507692308,83.0816876923077,138.30294,43.7552406666667,111.20302
1539,"p14",43090.9952,"low","stroke","right",-1.95493099737276,16.0566568605957,103.731200000002,103.70375,33.2307,103.70375,138.30258,43.753135,111.20157
1540,"p14",43216.6656,"low","stroke","right",-1.33238655633877,16.0604462565291,183.500800000002,102.647333333333,33.057025,102.647333333333,138.30294375,43.75318,111.20270625
1541,"p14",44148.1728,"low","stroke","right",-4.24929753402896,13.9799063552849,177.523200000003,96.2531915384615,32.7332084615385,96.2531915384615,138.3011125,43.75160625,111.20248125
1542,"p14",44511.2064,"low","stroke","right",0.0565572849470922,16.2823694682518,184.499199999998,103.183630769231,32.9904976923077,103.183630769231,138.301647058824,43.7509970588235,111.200641176471
1543,"p14",45931.4816,"low","stroke","right",4.04923793334792,30.8312249909104,201.471999999994,124.21695,34.9892775,124.21695,138.296752631579,43.7404,111.201952631579
1544,"p14",46320.448,"low","stroke","right",3.87962746061151,32.9778179406543,199.462399999997,124.732,34.485048,124.732,138.296155555556,43.7393183333333,111.202866666667
1545,"p14",47004.4032,"low","stroke","right",16.2586019007245,39.4140812142543,94.745600000002,126.17245,32.9127366666667,126.17245,138.296233333333,43.73673,111.201444444444
1546,"p14",51241.216,"low","stroke","right",27.6858541878101,42.7770296225736,114.688000000002,125.082733333333,28.8092855555556,125.082733333333,138.281163636364,43.7178709090909,111.209654545455
1547,"p14",53786.8928,"low","stroke","right",50.1680114716925,23.5278456951447,87.7695999999996,125.41835,34.0560466666667,125.41835,138.290144444444,43.7299622222222,111.2371
1548,"p14",59539.0976,"low","stroke","right",37.0762918752032,5.61931862149674,122.675200000005,102.8723,38.4828057142857,102.8723,138.296975,43.7488116666667,111.227225
1549,"p14",284.236800000006,"medium","stroke","right",26.7664482191457,14.3521555177177,155.583999999995,131.010025,41.58548375,131.010025,138.294425,43.7455,111.2221375
1550,"p14",638.297600000005,"medium","stroke","right",25.953846882402,13.1676330440595,222.527999999998,130.870733333333,41.6219983333333,130.870733333333,138.294754545455,43.7458518181818,111.224418181818
1551,"p14",3005.5168,"medium","stroke","right",20.6572372326234,13.3832519900111,89.7664000000004,130.713375,41.62572,130.713375,138.29046,43.743392,111.20984
1552,"p14",3627.264,"medium","stroke","right",16.2031702267852,-6.63576807438032,156.582399999999,71.9130028571429,50.9086557142857,71.9130028571429,138.302275,43.7607725,111.2120375
1553,"p14",3873.4464,"medium","stroke","right",14.8641643293931,-3.72311080622972,86.7712000000029,52.13228,48.1672833333333,52.13228,138.30372,43.761706,111.21632
1554,"p14",4137.25440000001,"medium","stroke","right",19.51808616099,-13.2877423472397,157.580799999996,56.3020766666667,62.3524666666667,56.3020766666667,138.3024375,43.760815,111.2075
1555,"p14",4514.2528,"medium","stroke","right",15.233605555066,-2.66609240972117,211.430399999997,64.77664,46.037865,64.77664,138.3023,43.7602491666667,111.213233333333
1556,"p14",4859.328,"medium","stroke","right",12.8721668894774,-2.37973914062184,199.462400000004,69.0270614285714,45.7720628571429,69.0270614285714,138.30149,43.759248,111.20891
1557,"p14",5236.9024,"medium","stroke","right",17.5954871866625,6.03928831352849,154.585600000006,74.8562457142857,35.0637757142857,74.8562457142857,138.30125,43.75723375,111.2103
1558,"p14",5525.4784,"medium","stroke","right",19.0764856573924,8.8793082021881,289.216,71.998321,31.198692,71.998321,138.300292857143,43.7560471428571,111.210985714286
1559,"p14",5947.3408,"medium","stroke","right",15.592761005497,5.57045377374591,111.705600000001,79.67792,36.792662,79.67792,138.299883333333,43.7566716666667,111.215216666667
1560,"p14",6414.60480000001,"medium","stroke","right",16.0920413903863,1.0080572977368,177.036800000002,50.69995125,40.65676125,50.69995125,138.298733333333,43.7567866666667,111.212744444444
1561,"p14",6702.912,"medium","stroke","right",15.5954577090591,1.75211019054785,88.7551999999996,50.7987066666667,38.5256933333333,50.7987066666667,138.29684,43.755232,111.20902
1562,"p14",6947.25120000001,"medium","stroke","right",14.2528768203248,4.25202123601168,270.796799999996,54.3374266666667,35.1641911111111,54.3374266666667,138.299228571429,43.7565835714286,111.21125
1563,"p14",7346.7008,"medium","stroke","right",13.0321338793074,7.32445372926356,252.326400000005,81.0330472727273,34.7468990909091,81.0330472727273,138.299441666667,43.7558841666667,111.209416666667
1564,"p14",7836.3904,"medium","stroke","right",19.0436428192608,9.98286914014116,199.488000000012,75.799184,30.193938,75.799184,138.29947,43.754986,111.21019
1565,"p14",8147.58400000001,"medium","stroke","right",16.0673870138314,3.65988118327475,310.527999999991,93.2430993333333,39.853268,93.2430993333333,138.297746666667,43.7547666666667,111.207806666667
1566,"p14",8979.7248,"medium","stroke","right",18.6180572284266,-14.2031471240346,89.7535999999964,56.714214,65.465722,56.714214,138.29332,43.750676,111.17918
1567,"p14",10456.5888,"medium","stroke","right",7.79956640925743,-17.7652450862401,253.324800000002,89.884905,58.6478842857143,89.884905,138.3344125,43.781423125,111.2099625
1568,"p14",11305.3952,"medium","stroke","right",2.09193334032828,-12.0023154103767,217.407999999996,48.0019118181818,61.29683,48.0019118181818,138.33175,43.7800566666667,111.203875
1569,"p14",11655.4496,"medium","stroke","right",2.43810051915669,-9.87852051473856,111.705600000001,135.95825,44.14604,135.95825,138.329516666667,43.7786833333333,111.201516666667
1570,"p14",11811.0336,"medium","stroke","right",2.97171995538593,-10.1037233295153,111.705600000001,135.967183333333,44.1488383333333,135.967183333333,138.329316666667,43.77813,111.197916666667
1571,"p14",12665.7536,"medium","stroke","right",19.9414135967358,-10.9575911080136,134.323199999999,55.4458085714286,59.2265571428571,55.4458085714286,138.325771428571,43.7752571428571,111.208414285714
1572,"p14",13177.7408,"medium","stroke","right",9.48298048323069,-5.53135801212827,155.584000000003,81.63434,47.75288875,81.63434,138.3264875,43.77641,111.2201375
1573,"p14",13655.4624,"medium","stroke","right",-2.5858328842554,-1.84382557308322,84.7744000000093,132.97065,43.8722733333333,132.97065,138.322466666667,43.7727766666667,111.20745
1574,"p14",15897.8176,"medium","stroke","right",-19.8449497895171,-9.12678597431163,89.7535999999964,116.27984,47.26854,116.27984,138.3151,43.761984,111.17356
1575,"p14",25682.688,"medium","stroke","right",39.4574801117718,14.4772750429375,134.643200000006,131.769214285714,41.4321985714286,131.769214285714,138.2918,43.74187625,111.232025
1576,"p14",26232.2176,"medium","stroke","right",42.5806921085949,10.0119268116625,100.736000000004,123.67016,39.878142,123.67016,138.299685714286,43.7476028571429,111.240857142857
1577,"p14",32503.4624,"medium","stroke","right",-8.80294801382065,-16.0357626400566,110.694400000008,45.113975,70.6348283333333,45.113975,138.342733333333,43.7767633333333,111.169983333333
1578,"p14",32900.3904,"medium","stroke","right",9.45444049833515,-7.19726827408501,104.729600000006,68.568715,52.0188183333333,68.568715,138.340971428571,43.77439,111.175585714286
1579,"p14",42743.04,"medium","stroke","right",8.2100055223766,-13.4173574952067,116.6976,50.98899875,62.72263,50.98899875,138.3503125,43.78358875,111.2055875
1580,"p14",45236.0832,"medium","stroke","right",38.3202712708939,-20.5241049467587,99.7376000000077,115.640942857143,54.4465542857143,115.640942857143,138.320842857143,43.7628128571429,111.202214285714
1581,"p14",48097.0112,"medium","stroke","right",17.9987430592921,-1.95192427982519,187.929600000003,65.341,44.7224211111111,65.341,138.31618,43.759799,111.21605
1582,"p14",48485.4016,"medium","stroke","right",23.8723607188616,0.104257948490134,244.198399999994,89.3338272727273,41.8502045454545,89.3338272727273,138.315666666667,43.7593225,111.214925
1583,"p14",49718.464,"medium","stroke","right",19.6907003625717,2.50741755665415,288.2304,90.4816435714286,40.1068207142857,90.4816435714286,138.320971428571,43.7623235714286,111.22325
1584,"p14",50117.4656,"medium","stroke","right",21.4242029112267,2.87356404123496,223.398400000005,59.4877454545455,37.20816,59.4877454545455,138.319927272727,43.7612309090909,111.221509090909
1585,"p14",50452.5696,"medium","stroke","right",24.269602831215,1.59518697623526,221.401599999997,89.1406816666667,40.9769325,89.1406816666667,138.320292307692,43.7611053846154,111.220253846154
1586,"p14",50974.1696,"medium","stroke","right",25.0890660091689,-5.7055626772262,87.7695999999996,105.858078,46.913646,105.858078,138.3194,43.761262,111.2121
1587,"p14",51106.816,"medium","stroke","right",25.4890669955051,-6.33737823658554,154.585600000006,101.9958875,47.2754975,101.9958875,138.320925,43.76323375,111.2199125
1588,"p14",51439.9232,"medium","stroke","right",26.6609516132778,-0.293706905870784,176.7552,86.3883588888889,42.3239211111111,86.3883588888889,138.321466666667,43.7624022222222,111.221788888889
1589,"p14",51750.7456,"medium","stroke","right",21.5423916590319,0.263609180695019,356.044800000003,127.060957058824,43.4286176470588,127.060957058824,138.319488235294,43.7612570588235,111.220788235294
1590,"p14",53316.0448,"medium","stroke","right",14.1601518683323,3.32607721500818,311.168000000005,87.4185169230769,39.4914592307692,87.4185169230769,138.319886666667,43.7611993333333,111.223746666667
1591,"p14",55315.8784,"medium","stroke","right",23.4798200565509,1.65462198316449,289.241599999994,84.0712953846154,40.3810376923077,84.0712953846154,138.324828571429,43.7629242857143,111.237
1592,"p14",56515.136,"medium","stroke","right",34.4729517751099,5.51544385503324,155.584000000003,131.6307875,42.74861625,131.6307875,138.315075,43.7541525,111.244025
1593,"p14",58669.8112,"medium","stroke","right",19.5756940430987,1.43300399318146,155.584000000003,82.4294214285714,40.71794,82.4294214285714,138.3182875,43.76070375,111.22805
1594,"p14",58936.1024,"medium","stroke","right",20.6124279814562,2.08894420089591,90.4704000000056,91.921414,40.834144,91.921414,138.31672,43.75957,111.22488
1595,"p14",59315.4944,"medium","stroke","right",22.1033469561651,0.334910044731887,87.551999999996,135.953783333333,43.7159383333333,135.953783333333,138.3145,43.75794,111.215433333333
1596,"p14",59542.1824,"medium","stroke","right",21.1910731271379,-0.106760253450972,161.561600000001,117.252438571429,43.2902142857143,117.252438571429,138.3146625,43.75868375,111.2205625
1597,"p14",59946.0992,"medium","stroke","right",17.5363964981141,-2.45335277142584,96.7424000000028,98.4009975,44.7895275,98.4009975,138.31262,43.757708,111.21134
1598,"p14",68.8255999999965,"high","stroke","right",17.3146780899154,-2.32097681852499,89.7535999999964,110.569746,44.470306,110.569746,138.3132,43.75849,111.21276
1599,"p14",714.022400000002,"high","stroke","right",15.3278979688288,-6.53176119009458,87.1935999999987,53.361704,52.419084,53.361704,138.31882,43.762868,111.2043
1600,"p14",1090.432,"high","stroke","right",17.8485071597572,-3.92732746162182,421.875199999995,78.1203035294118,46.6059705882353,78.1203035294118,138.32284,43.7657685,111.21012
1601,"p14",1624.0128,"high","stroke","right",16.3951903429781,-6.89468662153237,666.214399999997,56.7876948148148,52.4180581481481,56.7876948148148,138.324351612903,43.7666193548387,111.208767741935
1602,"p14",2402.93119999999,"high","stroke","right",18.8667818572493,-5.16297763930162,222.400000000009,53.1821257142857,49.7047357142857,53.1821257142857,138.3185,43.7624545454545,111.207718181818
1603,"p14",2779.91679999999,"high","stroke","right",19.0690281387525,-2.05937513541263,134.643200000006,51.33669,44.08172,51.33669,138.323971428571,43.7656328571429,111.214114285714
1604,"p14",3267.9552,"high","stroke","right",22.8201553933119,-6.51816528532483,111.360000000001,53.346352,52.969204,53.346352,138.3216,43.7637633333333,111.204466666667
1605,"p14",3625.4592,"high","stroke","right",19.2538842226666,-8.11330254570788,198.463999999993,54.3178933333333,54.2134066666667,54.3178933333333,138.32466,43.766735,111.2127
1606,"p14",3935.61599999999,"high","stroke","right",18.9964426937768,-8.89215339917364,360.038400000005,54.6441663636364,55.6306536363636,54.6441663636364,138.323329411765,43.7661023529412,111.209258823529
1607,"p14",4424.31999999999,"high","stroke","right",16.4232387888955,-9.36206422104,536.844800000006,135.958526315789,44.1016084210526,135.958526315789,138.32422,43.7668332,111.207168
1608,"p14",5133.696,"high","stroke","right",18.4193667090613,-5.6720441609562,289.228799999997,62.8968181818182,49.9402218181818,62.8968181818182,138.32185,43.7645542857143,111.206628571429
1609,"p14",5645.3248,"high","stroke","right",17.0631156170797,-2.01300111749583,111.705599999987,135.960266666667,43.7868133333333,135.960266666667,138.319733333333,43.7619433333333,111.21205
1610,"p14",6044.26239999999,"high","stroke","right",19.3719173525823,-1.41075935087073,132.646399999998,51.38317,44.2270642857143,51.38317,138.317357142857,43.7594757142857,111.223271428571
1611,"p14",7000.8064,"high","stroke","right",12.0967703517697,-7.48093637446944,88.7551999999996,52.77472,52.9711375,52.77472,138.31802,43.761576,111.21156
1612,"p14",8175.73119999999,"high","stroke","right",4.23434350518652,-12.4028440081198,111.692800000004,48.0240266666667,61.212195,48.0240266666667,138.322866666667,43.7665733333333,111.210766666667
1613,"p14",8332.3008,"high","stroke","right",4.36093558948456,-11.9692667896394,200.473599999998,48.136236,60.908664,48.136236,138.32278,43.765382,111.20299
1614,"p14",8999.5264,"high","stroke","right",11.9368151387656,-12.5363493569243,109.708799999993,53.39128,60.4270016666667,53.39128,138.327766666667,43.769785,111.212083333333
1615,"p14",9309.696,"high","stroke","right",5.04019367317282,-11.701045702238,400.934399999998,48.56752,60.3216211111111,48.56752,138.330268421053,43.7708894736842,111.213857894737
1616,"p14",9845.2736,"high","stroke","right",3.64005087293983,-9.36494754915731,153.587199999994,135.971225,44.10826125,135.971225,138.3298625,43.77055875,111.214775
1617,"p14",10111.552,"high","stroke","right",5.11055853438908,-11.0806827124216,354.060800000007,48.7923542857143,59.2192571428571,48.7923542857143,138.329217647059,43.7704264705882,111.2147
1618,"p14",10599.2576,"high","stroke","right",6.53491453373814,-14.9739062746191,154.150399999999,74.8570157142857,59.21984,74.8570157142857,138.329525,43.77005875,111.2081125
1619,"p14",11353.408,"high","stroke","right",12.0096478957001,-0.892165518146567,110.707200000004,109.844378333333,43.7664616666667,109.844378333333,138.330016666667,43.7683816666667,111.215083333333
1620,"p14",11753.344,"high","stroke","right",15.0077956102389,-1.35705340097491,87.7695999999996,84.98681,44.139368,84.98681,138.3259,43.765844,111.21938
1621,"p14",12354.2528,"high","stroke","right",17.2523724391052,-14.4720838119545,111.296000000002,55.7949816666667,64.28146,55.7949816666667,138.34155,43.77625,111.224016666667
1622,"p14",14907.1232,"high","stroke","right",59.892119027395,-10.3786103586335,89.7535999999964,125.285066666667,48.2307133333333,125.285066666667,138.35874,43.77628,111.2607
1623,"p14",16440.2304,"high","stroke","right",64.5369415796235,5.32136004987574,133.644800000009,128.242028571429,41.1578742857143,128.242028571429,138.355542857143,43.7666271428571,111.267857142857
1624,"p14",19415.0272,"high","stroke","right",-11.4892538953004,-12.245493184285,132.646400000027,115.300085714286,48.4058671428571,115.300085714286,138.337085714286,43.7728314285714,111.193814285714
1625,"p14",19592.5504,"high","stroke","right",-11.6829633726219,-11.9574266904947,199.462399999989,115.57545,48.159167,115.57545,138.33618,43.772405,111.19295
1626,"p14",21315.008,"high","stroke","right",-46.9039870244366,15.5405885528254,89.7663999999932,133.47842,41.724182,133.47842,138.35186,43.753238,111.13274
1627,"p14",21759.5904,"high","stroke","right",-50.4938318994798,10.3996733898031,177.216000000015,132.368711111111,41.7791622222222,132.368711111111,138.335255555556,43.7553055555556,111.144988888889
1628,"p14",22094.3872,"high","stroke","right",-41.8286021076631,9.88824305228772,220.403200000001,124.901,40.3000854545455,124.901,138.335909090909,43.7539527272727,111.144509090909
1629,"p14",24293.0432,"high","stroke","right",10.7459259250022,6.56015453575164,310.771200000017,135.962014285714,43.4099364285714,135.962014285714,138.315166666667,43.756854,111.19302
1630,"p14",25781.7984,"high","stroke","right",11.8262402046738,-2.49616034236173,311.168000000005,79.755748,45.2665713333333,79.755748,138.330353333333,43.7689833333333,111.201826666667
1631,"p14",26563.7632,"high","stroke","right",22.9100859253697,-4.61744963859842,150.348800000007,52.0538914285714,48.30889,52.0538914285714,138.3314,43.7698825,111.209325
1632,"p14",26847.2704,"high","stroke","right",18.9062986439748,-4.25000384577602,288.2304,52.7477685714286,48.2952071428571,52.7477685714286,138.33135,43.7695314285714,111.208728571429
1633,"p14",27270.1312,"high","stroke","right",15.3655105770756,-3.63950808795765,265.292799999996,57.7079208333333,47.3101558333333,57.7079208333333,138.332038461538,43.7699653846154,111.208776923077
1634,"p14",27735.8848,"high","stroke","right",24.1167885362009,-9.19711435097004,199.96160000001,123.833021111111,45.9392055555556,123.833021111111,138.33229,43.77038,111.20579
1635,"p14",28246.336,"high","stroke","right",14.4628188649655,-3.77016663797697,421.862400000013,55.2585911764706,47.4739052941176,55.2585911764706,138.33314,43.770587,111.21076
1636,"p14",28802.8416,"high","stroke","right",11.155807617247,-2.81555941642402,198.476800000004,64.738205,46.02690875,64.738205,138.33212,43.769788,111.21173
1637,"p14",29224.7168,"high","stroke","right",21.8977121760975,-2.59197109950746,177.523199999996,115.2504625,44.58700125,115.2504625,138.327144444444,43.7645577777778,111.202333333333
1638,"p14",30644.7616,"high","stroke","right",19.5610625760431,3.10611741725001,467.366399999999,76.3399194117647,38.7915147058824,76.3399194117647,138.323845454545,43.7615345454545,111.21135
1639,"p14",31356.6976,"high","stroke","right",24.6737663518192,2.30736900337264,155.584000000003,88.9436875,40.57662625,88.9436875,138.3216875,43.7594925,111.2145125
1640,"p14",31690.8032,"high","stroke","right",28.5301488604102,14.2239603085417,199.475199999986,131.26014,41.546168,131.26014,138.32,43.755507,111.21581
1641,"p14",32090.7392,"high","stroke","right",27.6888679073315,17.5329026664105,290.227200000023,132.305415384615,41.4298907692308,132.305415384615,138.318,43.7526528571429,111.223235714286
1642,"p14",33494.0928,"high","stroke","right",49.0021141673115,23.3435494980681,383.974400000006,134.423086666667,41.179658,134.423086666667,138.310641176471,43.7397423529412,111.240664705882
1643,"p14",34047.5904,"high","stroke","right",46.9659505440875,19.1843950200478,297.715200000006,132.254383333333,40.3401716666667,132.254383333333,138.30962,43.738371,111.24898
1644,"p14",34478.9504,"high","stroke","right",47.9529092141141,16.8912778367191,176.524799999985,124.287025,36.311575,124.287025,138.311171428571,43.7387428571429,111.255357142857
1645,"p14",34812.0576,"high","stroke","right",51.6765015552907,22.6459087973256,88.7551999999851,135.02996,41.35763,135.02996,138.30652,43.735252,111.24936
1646,"p14",34944.704,"high","stroke","right",51.1160358619038,22.3540390972174,89.7535999999964,134.8943,41.316974,134.8943,138.3086,43.736128,111.2537
1647,"p14",35188.672,"high","stroke","right",51.7152652046243,24.4642961842725,378.559999999998,135.537266666667,41.50857,135.537266666667,138.308611111111,43.7347672222222,111.256572222222
1648,"p14",37121.4848,"high","stroke","right",48.6607034958176,13.947983265326,199.372799999983,125.197533333333,38.02917,125.197533333333,138.32161,43.743436,111.2715
1649,"p14",43015.1936,"high","stroke","right",-4.86939652809491,-16.0692397055434,98.7392000000109,63.7669183333333,63.9079716666667,63.7669183333333,138.349033333333,43.7788016666667,111.1976
1650,"p14",44006.6688,"high","stroke","right",5.34904701487865,-11.6289946298668,288.2304,72.8287376923077,55.7885292307692,72.8287376923077,138.345542857143,43.7767557142857,111.206071428571
1651,"p14",44518.2976,"high","stroke","right",9.66513364359716,-8.05396553031465,111.705600000016,135.9472,44.071435,135.9472,138.34505,43.7756733333333,111.2123
1652,"p14",44783.5904,"high","stroke","right",12.1223378628003,-7.51617389826548,333.7984,52.807498,53.2453473333333,52.807498,138.34385625,43.7755325,111.21861875
1653,"p14",45250.0352,"high","stroke","right",6.30937145518143,-3.52851084513126,113.203200000018,116.08418,44.258946,116.08418,138.343883333333,43.7753466666667,111.22445
1654,"p14",46141.1584,"high","stroke","right",14.3236352343597,-3.40881138500485,178.521600000007,50.6062244444444,47.9946877777778,50.6062244444444,138.3393,43.7712977777778,111.222111111111
1655,"p14",46541.7728,"high","stroke","right",15.0645018747797,-2.43466219739955,163.404799999989,82.65739,44.885925,82.65739,138.3362,43.76947,111.2252875
1656,"p14",50938.9824,"high","stroke","right",57.8873714256755,-2.41862999928515,110.886399999988,125.9844,44.32787,125.9844,138.36205,43.7665316666667,111.275366666667
1657,"p14",54005.2736,"high","stroke","right",35.6753621013683,32.2077712976808,87.9104000000225,135.515,41.49257,135.515,138.302975,43.716945,111.26015
1658,"p15",162.752,"low","stroke","left",6.85999167171275,-9.57898562823234,279.0528,127.960794166667,39.1619691666667,127.960794166667,160.565221428571,33.7372414285714,71.0210957142857
1659,"p15",529.8048,"low","stroke","left",-1.33854552731438,-1.72475672259186,322.0608,119.354017083333,35.1016345833333,119.354017083333,160.564841666667,33.73637375,71.0238329166667
1660,"p15",1119.1552,"low","stroke","left",-5.42677439188676,9.9773446345146,143.616,140.250425,30.1224533333333,140.250425,160.564641666667,33.7352858333333,71.0185733333333
1661,"p15",1663.6928,"low","stroke","left",-5.15327306363016,9.88064798219649,265.2928,140.215972727273,30.1151145454545,140.215972727273,160.564653846154,33.7354992307692,71.0252930769231
1662,"p15",2079.5776,"low","stroke","left",7.13785752238723,12.4940596647397,364.1984,143.352538461538,29.89709,143.352538461538,160.565803333333,33.7357693333333,71.0274636666667
1663,"p15",2619.3152,"low","stroke","left",-5.38928223959567,10.3586254312023,443.8144,140.533293548387,29.9834,140.533293548387,160.565171428571,33.735732,71.0278122857143
1664,"p15",3429.5936,"low","stroke","left",-5.38355560381734,10.4167688530485,348.6976,140.535608,29.9943524,140.535608,160.564984615385,33.7357038461538,71.0267569230769
1665,"p15",3862.0672,"low","stroke","left",-2.71178418934679,11.6992892759637,80.7808,142.783842857143,30.03466,142.783842857143,160.565071428571,33.7355557142857,71.0216614285714
1666,"p15",4020.6464,"low","stroke","left",-5.2717320705064,10.7853877622891,311.168,141.952139130435,30.0867326086957,141.952139130435,160.565316666667,33.7356695833333,71.02603125
1667,"p15",4465.4592,"low","stroke","left",10.2760555329169,13.6087582522711,189.4912,143.890878571429,29.7449757142857,143.890878571429,160.56683125,33.735841875,71.01993625
1668,"p15",5308.8384,"low","stroke","left",1.66456408149884,-11.6999278343408,156.4544,146.831425,36.5496691666667,146.831425,160.564630769231,33.7375653846154,71.0242176923077
1669,"p15",5945.0112,"low","stroke","left",-0.259971384808863,-8.32017389291307,297.2032,158.136804166667,34.0839258333333,158.136804166667,160.566216666667,33.737575,71.0274629166667
1670,"p15",6310.0416,"low","stroke","left",-4.23324943113432,-2.79839373782854,358.0416,101.395886,36.674808,101.395886,160.565685714286,33.7369189285714,71.0266810714286
1671,"p15",7716.288,"low","stroke","left",0.450354618832822,18.7101020248026,88.7551999999996,148.668128571429,29.6838357142857,148.668128571429,160.5669375,33.7356625,71.02655
1672,"p15",7832.4864,"low","stroke","left",0.392663677024488,18.6943612084244,268.288,148.60944,29.7010515,148.60944,160.566623809524,33.7354842857143,71.0236266666667
1673,"p15",8312.2048,"low","stroke","left",-5.61954057905128,11.4824640031513,122.6752,142.456955555556,29.8946222222222,142.456955555556,160.5661,33.735989,71.024381
1674,"p15",9119.5776,"low","stroke","left",-23.7169869455569,2.31598404278697,195.481600000001,126.547991666667,32.2658941666667,126.547991666667,160.563694444444,33.7358711111111,71.030355
1675,"p15",13002.3296,"low","stroke","left",64.5841497168379,-3.47303468982519,196.0064,126.948291666667,38.44096,126.948291666667,160.591935294118,33.7410194117647,71.06757
1676,"p15",19320.9984,"low","stroke","left",-9.14412534813172,-13.9813172809373,82.7775999999976,142.088766666667,38.4494433333333,142.088766666667,160.5498375,33.746695,70.9990425
1677,"p15",23092.16,"low","stroke","left",-5.70587564030642,10.2340374979508,154.598399999999,140.23885,30.099868,140.23885,160.542707142857,33.7293814285714,71.0071685714286
1678,"p15",24998.1824,"low","stroke","left",6.03792641871365,43.6281077551058,117.184000000001,156.06122,29.526109,156.06122,160.521281818182,33.7116718181818,70.9934209090909
1679,"p15",25580.1344,"low","stroke","left",8.80751873540197,47.1228325320664,84.7744000000021,156.77636,29.398842,156.77636,160.518575,33.7081475,71.01432125
1680,"p15",36450.5728,"low","stroke","left",55.6355723681686,6.84493005339612,88.3456000000006,136.6362,28.5282971428571,136.6362,160.55135,33.74184125,71.0240125
1681,"p15",39216.2048,"low","stroke","left",14.0330664224349,42.9186096180568,92.7487999999939,155.68984,29.122584,155.68984,160.509788888889,33.7126911111111,70.9956055555556
1682,"p15",43330.048,"low","stroke","left",-22.6103972563385,-15.4033321107176,145.612800000003,113.380833333333,47.7563058333333,113.380833333333,160.555907692308,33.7539838461538,70.9786846153846
1683,"p15",43613.2864,"low","stroke","left",-16.0549127935267,-17.5611232117007,106.713599999995,46.82557625,70.02035875,46.82557625,160.55753,33.755134,70.97841
1684,"p15",56536.064,"low","stroke","left",22.7639460765454,20.6929213648138,82.777599999994,151.23582,29.974266,151.23582,160.497757142857,33.7430428571429,70.9827642857143
1685,"p15",57795.1616,"low","stroke","left",2.39355132577373,20.5613089615121,155.583999999995,149.491144444444,29.5151277777778,149.491144444444,160.518692857143,33.7502714285714,70.9908707142857
1686,"p15",58162.7904,"low","stroke","left",1.95876322236044,20.7751536633774,114.687999999995,149.3251375,29.525345,149.3251375,160.5213,33.7520963636364,70.9866772727273
1687,"p15",59124.3392,"low","stroke","left",3.82311779464518,42.8886198333367,154.585599999999,155.987190909091,29.5813418181818,155.987190909091,160.516692857143,33.7456192857143,70.9812578571429
1688,"p15",59418.56,"low","stroke","left",1.51905974848906,39.9499104432709,155.084799999997,155.38933,29.503974,155.38933,160.515428571429,33.7458278571429,70.9848764285714
1689,"p15",59772.1216,"low","stroke","left",-5.75814028995044,12.2636605733349,172.531199999998,142.33643,29.912564,142.33643,160.515373333333,33.7485733333333,70.9769926666667
1690,"p15",353.049600000006,"medium","stroke","left",-5.250302379843,10.4513570510619,285.248,153.000407142857,32.4075564285714,153.000407142857,160.521792857143,33.7531864285714,70.9924614285714
1691,"p15",749.990400000002,"medium","stroke","left",-9.70082313323991,9.53271799777959,110.707199999997,142.156183333333,30.8355533333333,142.156183333333,160.523966666667,33.7549433333333,70.99447
1692,"p15",1038.2208,"medium","stroke","left",8.1438125330912,7.17311769965261,178.495999999999,119.403411111111,28.5828811111111,119.403411111111,160.531133333333,33.7592544444444,70.9895622222222
1693,"p15",6312.192,"medium","stroke","left",66.0505460896153,-48.832532293348,117.683200000014,163.570514285714,42.2949428571429,163.570514285714,160.5778,33.736645,71.2438975
1694,"p15",8322.34240000001,"medium","stroke","left",-49.9844629241062,-26.2364594807294,163.571199999991,135.692333333333,52.79449,135.692333333333,160.544144444444,33.7361466666667,71.2615777777778
1695,"p15",9311.7056,"medium","stroke","left",0.521443606618163,-9.65431272613002,88.7679999999964,138.1336,37.7084075,138.1336,160.4682,33.78068,71.085194
1696,"p15",13197.7088,"medium","stroke","left",-64.4041955421157,-19.5169582738187,111.641599999988,180.752933333333,50.44153,180.752933333333,160.5341,33.7375183333333,70.749585
1697,"p15",13620.5952,"medium","stroke","left",-66.5722409132212,-30.7539979981311,110.707200000004,166.82915,43.3023983333333,166.82915,160.52215,33.73925,70.7443666666667
1698,"p15",13907.8272,"medium","stroke","left",-71.5754144338915,-28.7868897709452,267.289600000004,NA,NA,NA,160.518176923077,33.7383023076923,70.7410353846154
1699,"p15",15862.8864,"medium","stroke","left",-74.0769873849721,-62.8143433233798,110.707200000004,162.435066666667,47.9283683333333,162.435066666667,160.500983333333,33.7399466666667,70.6874783333333
1700,"p15",20951.1552,"medium","stroke","left",-24.4049577556386,10.5436668415223,87.9487999999983,146.40526,31.041446,146.40526,160.48456,33.753536,70.958424
1701,"p15",25550.0544,"medium","stroke","left",-5.16506359695881,11.2384488628826,176.537599999996,140.493588888889,30.0703744444444,140.493588888889,160.530466666667,33.7604133333333,70.9829955555556
1702,"p15",28257.6512,"medium","stroke","left",-47.1743438207494,24.6907878579572,178.521599999993,148.3791,25.9885666666667,148.3791,160.402633333333,33.72736,71.0152633333333
1703,"p15",29013.632,"medium","stroke","left",-48.5217881877097,25.3599580605225,177.395199999999,149.540033333333,26.2104788888889,149.540033333333,160.435533333333,33.7269977777778,70.9964477777778
1704,"p15",31522.8288,"medium","stroke","left",-76.6416326796586,5.71913376434938,88.7679999999964,155.6383,31.988884,155.6383,160.57634,33.754584,70.941226
1705,"p15",33546.88,"medium","stroke","left",18.3715288346146,6.26701502801349,87.7568000000028,143.14214,31.871536,143.14214,160.51532,33.762288,70.97172
1706,"p15",35013.8752,"medium","stroke","left",48.4987416316268,11.861150115802,87.7695999999996,143.62932,28.452348,143.62932,160.514,33.74775,70.979188
1707,"p15",37965.0944,"medium","stroke","left",-14.7053383213006,0.944638298487864,178.521600000007,158.1281625,33.7450725,158.1281625,160.5376,33.7619177777778,70.9843166666667
1708,"p15",38277.2608,"medium","stroke","left",-9.21419687459976,7.22206031464856,178.521599999993,142.013671428571,31.4417714285714,142.013671428571,160.534422222222,33.7601688888889,70.97906
1709,"p15",38899.0208,"medium","stroke","left",-2.44705434512507,-5.20038733518216,88.7551999999996,127.4589,36.94709,127.4589,160.52614,33.758076,70.98256
1710,"p15",40142.9376,"medium","stroke","left",7.39370838865694,17.3070706419749,111.705600000001,152.410433333333,31.4180466666667,152.410433333333,160.518833333333,33.7509233333333,70.9912483333333
1711,"p15",40498.9952,"medium","stroke","left",5.19926546674386,12.3654395556918,465.753599999996,143.937804545455,30.2755822727273,143.937804545455,160.515377272727,33.7488672727273,70.98781
1712,"p15",41189.1456,"medium","stroke","left",20.4175100213598,13.5148853037283,265.292799999996,143.148969230769,29.6741753846154,143.148969230769,160.5179,33.7486976923077,71.0010646153846
1713,"p15",42055.2576,"medium","stroke","left",5.95029818850881,6.03141295750593,199.462400000004,121.50549,29.722108,121.50549,160.5163,33.749016,70.989012
1714,"p15",42388.3648,"medium","stroke","left",23.5836454933761,11.8093151023106,88.7680000000109,142.63595,29.7429875,142.63595,160.51706,33.749066,70.977632
1715,"p15",43254.2208,"medium","stroke","left",34.0373267455835,16.3101178619145,357.0432,154.973823529412,31.8626158823529,154.973823529412,160.522705882353,33.7464370588235,71.0080205882353
1716,"p15",43742.9248,"medium","stroke","left",39.4224647392695,17.9405373210167,137.139199999991,155.356814285714,31.6160085714286,155.356814285714,160.526228571429,33.7460314285714,71.0150585714286
1717,"p15",43921.9456,"medium","stroke","left",39.6357208411876,18.2350994609314,266.291199999992,155.353561538462,31.5699530769231,155.353561538462,160.526776923077,33.7455846153846,71.0174192307692
1718,"p15",44343.8208,"medium","stroke","left",45.9453719960291,14.7254636944144,177.523199999996,146.576688888889,28.7139055555556,146.576688888889,160.527055555556,33.7453033333333,71.0197933333333
1719,"p15",44632.0512,"medium","stroke","left",31.0098900771579,11.1292537107255,244.876799999998,147.681491666667,30.914925,147.681491666667,160.530083333333,33.7457458333333,71.0243758333333
1720,"p15",46495.9872,"medium","stroke","left",-37.1657111235363,22.1012115705573,88.7679999999964,147.46398,27.5577,147.46398,160.50072,33.741608,70.972764
1721,"p15",47206.7584,"medium","stroke","left",-16.6369670162934,28.4807476567811,110.694399999993,154.986583333333,30.6911083333333,154.986583333333,160.5032,33.7358,70.9474616666667
1722,"p15",47473.0496,"medium","stroke","left",-23.2142139150406,18.9044282362567,244.339200000002,147.012433333333,28.7654758333333,147.012433333333,160.501491666667,33.7356916666667,70.9466116666667
1723,"p15",47828.096,"medium","stroke","left",-23.2164441707777,16.1647076019021,89.7535999999964,146.612625,29.4596925,146.612625,160.499525,33.736585,70.9528675
1724,"p15",48073.4464,"medium","stroke","left",-25.4741576445789,9.46783199279844,398.8992,146.464338888889,31.2785116666667,146.464338888889,160.496063157895,33.7368315789474,70.9540963157895
1725,"p15",48605.9136,"medium","stroke","left",-20.8057393823577,17.2210621340016,178.521600000007,146.567744444444,29.2483855555556,146.567744444444,160.489555555556,33.73489,70.9547111111111
1726,"p15",48916.0832,"medium","stroke","left",-27.3426946980639,9.54913940433135,222.399999999994,146.4837,31.2425163636364,146.4837,160.489327272727,33.7359081818182,70.9526436363636
1727,"p15",49828.7872,"medium","stroke","left",-30.8224656284664,15.2379975161655,420.876799999998,135.471736842105,26.2217863157895,135.471736842105,160.489205,33.735347,70.9514485
1728,"p15",51048.5248,"medium","stroke","left",-53.446202441601,28.3390288837239,242.636800000007,156.60363,30.26726,156.60363,160.4937,33.7149341666667,70.90312
1729,"p15",51337.0368,"medium","stroke","left",-53.8312586084745,28.3492264355807,88.2688000000053,156.68662,30.336136,156.68662,160.49354,33.714634,70.902242
1730,"p15",51515.072,"medium","stroke","left",-66.0754567472093,31.371893583914,87.7568000000028,159.69372,32.520468,159.69372,160.48886,33.714352,70.908344
1731,"p15",51758.4128,"medium","stroke","left",-65.1325781875512,30.7879110020553,113.702399999995,159.67115,32.5275133333333,159.67115,160.49745,33.712345,70.9001316666667
1732,"p15",51958.8864,"medium","stroke","left",-49.3326199130377,25.1962668809919,311.168000000005,149.91515,26.1779721428571,149.91515,160.50078,33.713808,70.8969893333333
1733,"p15",52337.0752,"medium","stroke","left",-50.0049269209507,22.1640933229556,155.584000000003,148.5442,26.272228,148.5442,160.50375,33.7166275,70.89808625
1734,"p15",53624.3328,"medium","stroke","left",-48.4226728862517,-23.5297305884755,89.7535999999964,134.74206,50.964076,134.74206,160.53124,33.762866,70.981654
1735,"p15",53756.9792,"medium","stroke","left",-48.738897880983,-23.2023173950983,155.584000000003,134.6212,50.68788875,134.6212,160.5295125,33.7634275,70.9934475
1736,"p15",54179.84,"medium","stroke","left",-51.6637966376259,-8.27344160702129,110.720000000001,139.159066666667,39.0768183333333,139.159066666667,160.533766666667,33.762815,71.0027133333333
1737,"p15",54424.2176,"medium","stroke","left",-46.1346135057197,-3.49124329138272,88.7551999999996,137.2436,36.173018,137.2436,160.5353,33.762504,71.003842
1738,"p15",54669.5552,"medium","stroke","left",-57.686023750316,-4.4570598408718,220.415999999997,143.362463636364,36.5917390909091,143.362463636364,160.534127272727,33.7623236363636,71.0050554545455
1739,"p15",55068.4928,"medium","stroke","left",-39.0437041900801,6.12752374700844,354.559999999998,139.86701875,31.016370625,139.86701875,160.533147058824,33.7607364705882,71.0035017647059
1740,"p15",55536.7424,"medium","stroke","left",-39.3399911486045,8.10293531474207,131.648000000001,142.389785714286,30.8415228571429,142.389785714286,160.532657142857,33.7599114285714,71.0002685714286
1741,"p15",55890.4064,"medium","stroke","left",-44.9934991958952,-6.48355586007242,111.257599999997,135.719716666667,38.4002016666667,135.719716666667,160.530433333333,33.7608116666667,70.99962
1742,"p15",56156.2496,"medium","stroke","left",-34.2072867436901,-9.34455892679406,334.10560000001,135.85651875,38.994738125,135.85651875,160.53054375,33.760825,70.9977825
1743,"p15",56624,"medium","stroke","left",-24.4194215541238,5.17031500330717,88.7551999999996,141.30284,31.906566,141.30284,160.54104,33.759496,70.980114
1744,"p15",57092.096,"medium","stroke","left",-4.62475658340321,8.16206489526966,90.7648000000045,135.11304,30.244076,135.11304,160.52446,33.757154,70.977266
1745,"p15",0,"high","stroke","left",84.1912840295971,-25.0705350879608,92.761599999998,159.570433333333,38.5141066666667,159.570433333333,160.558675,33.773505,71.0120875
1746,"p15",191.487999999998,"high","stroke","left",83.052974474324,-34.4774415230867,84.7743999999948,159.806525,38.0774825,159.806525,160.557325,33.776355,70.98528
1747,"p15",403.929599999989,"high","stroke","left",82.1436283146341,-33.6134616706238,132.633600000001,158.510066666667,44.1968566666667,158.510066666667,160.57266,33.77619,70.967244
1748,"p15",903.603199999998,"high","stroke","left",64.1041217061521,-30.3744386980785,469.747199999998,148.472466666667,50.3439666666667,148.472466666667,160.575231578947,33.7753468421053,70.9571289473684
1749,"p15",2123.99359999999,"high","stroke","left",24.9322318267988,-13.2419619257239,133.35040000001,116.179675,45.3897325,116.179675,160.57362,33.770774,70.99299
1750,"p15",3397.41439999999,"high","stroke","left",-16.833262007987,-17.6991835168808,110.847999999998,128.768966666667,44.4709383333333,128.768966666667,160.5607,33.7778066666667,70.9842466666667
1751,"p15",3554.13759999999,"high","stroke","left",-16.7937297909608,-17.0666459491098,177.93280000001,129.858422222222,43.6725644444444,129.858422222222,160.550644444444,33.7746044444444,70.9688122222222
1752,"p15",3776.704,"high","stroke","left",-16.789745467726,-16.8996008706253,132.646399999998,129.986028571429,43.5238871428571,129.986028571429,160.5446,33.7672257142857,70.95367
1753,"p15",4597.65759999999,"high","stroke","left",-29.2463873532245,-13.8452207232572,154.585600000006,135.678416666667,40.86765,135.678416666667,160.5352375,33.76496125,70.96891625
1754,"p15",4820.0704,"high","stroke","left",-28.7394620380057,-13.9271636072811,155.584000000003,135.5755,41.0663975,135.5755,160.5397,33.7662375,70.96901125
1755,"p15",5264.37119999999,"high","stroke","left",-20.9085799914939,-13.6777189740566,110.707200000004,131.99025,41.5305716666667,131.99025,160.541716666667,33.7685133333333,70.9723016666667
1756,"p15",5463.84639999999,"high","stroke","left",-20.0942120760409,-13.7477229533483,112.243199999997,132.027333333333,41.2791583333333,132.027333333333,160.54,33.7687216666667,70.9746666666667
1757,"p15",5752.62719999999,"high","stroke","left",-18.4886838320033,-22.298037144422,111.20640000001,128.0473,47.84588,128.0473,160.54635,33.7708983333333,70.9699183333333
1758,"p15",6151.06559999999,"high","stroke","left",-4.9713889412413,-26.0950928997835,89.7664000000077,129.3837,49.165622,129.3837,160.55686,33.773488,70.971358
1759,"p15",7132.8256,"high","stroke","left",15.5341202034301,-21.0849559031395,157.83679999999,105.443514285714,55.5461142857143,105.443514285714,160.5661625,33.77375,71.01884375
1760,"p15",7331.5456,"high","stroke","left",15.7270258600436,-21.0405052923329,92.7488000000012,105.453675,55.7894975,105.453675,160.56144,33.773858,71.003556
1761,"p15",8046.144,"high","stroke","left",13.1078722032577,1.10898412514607,390.963199999998,156.512346153846,33.6532138461538,156.512346153846,160.553484615385,33.7627761538462,70.9882007692308
1762,"p15",9096.89599999999,"high","stroke","left",-9.2972311928845,-24.9812678684692,267.276800000007,127.818581818182,49.2491127272727,127.818581818182,160.583023076923,33.7730730769231,70.9851192307692
1763,"p15",10716.6848,"high","stroke","left",-46.5529871403492,-6.23486558858517,154.585600000006,136.48915,37.9378275,136.48915,160.5887875,33.76414875,70.933985
1764,"p15",11671.1424,"high","stroke","left",-63.839040874885,-15.0218181235374,111.257600000012,148.830033333333,40.7632783333333,148.830033333333,160.583433333333,33.7604883333333,70.9451133333333
1765,"p15",12027.456,"high","stroke","left",-68.1091540966363,-19.5921645614407,198.463999999978,151.70753,42.010862,151.70753,160.57275,33.759798,70.950799
1766,"p15",12515.1488,"high","stroke","left",-57.9717588234972,-9.66603408106448,377.983999999997,142.954255555556,39.3469405555556,142.954255555556,160.56515,33.7549527777778,70.9511094444444
1767,"p15",13047.7312,"high","stroke","left",-64.2835999548746,-18.9319109672224,399.500800000009,149.809668421053,42.1599684210526,149.809668421053,160.570610526316,33.7547363157895,70.9474505263158
1768,"p15",13580.864,"high","stroke","left",-68.6502250378027,-18.8279623387974,177.535999999993,152.795611111111,41.4047222222222,152.795611111111,160.5747,33.7537822222222,70.9467122222222
1769,"p15",14291.968,"high","stroke","left",-62.3152550020526,2.58943686788073,266.291200000007,157.641738461538,33.4015615384615,157.641738461538,160.575353846154,33.7474269230769,70.9438623076923
1770,"p15",15157.6576,"high","stroke","left",-54.7357417932395,-1.76617510888134,155.583999999973,144.3729625,34.60721875,144.3729625,160.5682875,33.74863875,70.95692125
1771,"p15",15580.5312,"high","stroke","left",-61.1783634427604,-12.9988204176397,355.033599999995,147.922064705882,39.8304929411765,147.922064705882,160.562164705882,33.7525482352941,70.9737464705882
1772,"p15",16446.016,"high","stroke","left",-37.020918050768,18.7960958960357,178.521599999978,144.564955555556,26.9759111111111,144.564955555556,160.548622222222,33.7380911111111,70.9711122222222
1773,"p15",16847.936,"high","stroke","left",-37.5506700518216,14.8400972196331,242.35520000002,140.030975,26.94986,140.030975,160.547658333333,33.7399341666667,70.9777383333333
1774,"p15",17690.9184,"high","stroke","left",-49.8185854464908,12.8474657118211,488.691200000001,145.544260869565,28.5009113043478,145.544260869565,160.551495652174,33.7427391304348,70.9803769565217
1775,"p15",18934.2848,"high","stroke","left",-64.0008040470284,-20.7452361333108,556.0576,149.348572727273,43.5273572727273,149.348572727273,160.576846153846,33.7586,70.9888788461539
1776,"p15",19579.1104,"high","stroke","left",-68.5176354142264,-20.036293563894,221.401599999983,152.346272727273,42.0435881818182,152.346272727273,160.579872727273,33.7587163636364,70.9887272727273
1777,"p15",19978.048,"high","stroke","left",-73.3410745026921,-24.3284989662763,155.584000000003,154.4864625,43.2167,154.4864625,160.5768125,33.75960625,70.99308625
1778,"p15",20267.8272,"high","stroke","left",-65.5112084655002,-20.4908327503333,132.646399999998,150.459466666667,42.892395,150.459466666667,160.579542857143,33.7585242857143,70.9902471428571
1779,"p15",21201.3312,"high","stroke","left",-13.2717673510799,-19.5043574014678,111.705600000016,128.08986,45.535434,128.08986,160.554166666667,33.76603,71.0045316666667
1780,"p15",23934.9248,"high","stroke","left",-8.93420403768582,12.9198124663625,111.705600000016,143.43426,29.787252,143.43426,160.46675,33.7743216666667,70.9728483333333
1781,"p15",24157.3248,"high","stroke","left",-29.4617253271769,9.19384336581323,87.7695999999996,136.955,29.3367733333333,136.955,160.49196,33.774442,70.980142
1782,"p15",24557.2608,"high","stroke","left",-19.6498687236735,7.49254699373366,88.7680000000109,142.011466666667,31.21051,142.011466666667,160.51994,33.766,70.936416
1783,"p15",25002.112,"high","stroke","left",-10.9548214585133,-5.45365129101369,354.176000000007,139.142593333333,35.8690113333333,139.142593333333,160.517476470588,33.7722576470588,70.9401076470588
1784,"p15",26674.7776,"high","stroke","left",35.3658435661948,2.06032647111162,128.204799999978,134.2292,32.5524066666667,134.2292,160.52952,33.77498,70.996728
1785,"p15",27036.4288,"high","stroke","left",47.5459804338122,1.25409934323521,299.200000000012,131.026133333333,32.8394266666667,131.026133333333,160.54096,33.773003,71.015871
1786,"p15",28040.4608,"high","stroke","left",59.0759229734663,-9.74033287408834,132.09599999999,138.938366666667,40.8314666666667,138.938366666667,160.54732,33.77289,71.028396
1787,"p15",28238.0416,"high","stroke","left",58.0362079627296,-10.6995551560939,164.556799999991,138.3535,41.42606,138.3535,160.538516666667,33.77167,71.02438
1788,"p15",28604.1728,"high","stroke","left",58.5826522131854,-10.1116819631695,100.736000000004,138.59355,41.35963,138.59355,160.43945,33.768605,70.9856975
1789,"p15",28804.6464,"high","stroke","left",58.8613161550539,-10.136591903521,120.678400000004,138.58704,41.237142,138.58704,160.388,33.7642166666667,70.9662083333333
1790,"p15",28982.1696,"high","stroke","left",59.1092549510057,-10.6672118786004,255.321599999996,128.5135,45.8572633333333,128.5135,160.35473,33.763873,70.959156
1791,"p15",29295.3344,"high","stroke","left",59.4315848904759,-10.4045311261463,898.00959999999,138.498067857143,41.8726192857143,138.498067857143,160.298231034483,33.7572493103448,70.9504882758621
1792,"p15",30245.1968,"high","stroke","left",59.1013450514279,-9.83456993470544,747.51999999999,138.764691304348,41.22432,138.764691304348,160.291419230769,33.7563876923077,70.9578769230769
1793,"p15",31359.4368,"high","stroke","left",60.5347328327572,-8.98187903683916,232.19200000001,139.361633333333,40.5427883333333,139.361633333333,160.335575,33.762785,70.9868975
1794,"p15",32424.1152,"high","stroke","left",70.0066385247842,13.2909561306682,269.273599999986,151.4776,27.4475916666667,151.4776,160.465344444444,33.7649455555556,71.0150011111111
1795,"p15",33459.328,"high","stroke","left",73.623890370823,35.3767793976955,244.352000000014,157.714285714286,26.5095057142857,157.714285714286,160.5305,33.7433955555556,71.1112166666667
1796,"p15",33801.4208,"high","stroke","left",74.1824029219447,37.6662212562957,398.924800000008,158.0475375,26.5021475,158.0475375,160.5266,33.73788,71.12414
1797,"p15",34971.072,"high","stroke","left",65.5096283486472,24.7739126004828,251.328000000009,154.7943125,27.365605,154.7943125,160.5203,33.7435777777778,71.1098233333333
1798,"p15",36717.4784,"high","stroke","left",-49.1212830744219,6.56301194750642,89.7663999999932,145.177633333333,30.8996266666667,145.177633333333,160.51708,33.757446,70.950688
1799,"p15",38094.976,"high","stroke","left",-49.5613301537368,-20.3066085871493,176.524799999985,134.002411111111,49.0456233333333,134.002411111111,160.541077777778,33.77721,70.9742888888889
1800,"p15",38449.024,"high","stroke","left",-55.8162751653946,-16.9630974996615,356.044799999974,140.939,44.52565,140.939,160.540711764706,33.7770317647059,70.9823794117647
1801,"p15",39026.6752,"high","stroke","left",-48.8210567942661,-1.11621256910885,222.412799999991,141.553118181818,34.4303654545455,141.553118181818,160.543781818182,33.7747727272727,70.9743018181818
1802,"p15",39359.7952,"high","stroke","left",-38.5568353746175,4.27355092621588,88.7552000000142,137.50398,31.55119,137.50398,160.54764,33.773416,70.9662
1803,"p15",40871.4496,"high","stroke","left",-34.7209735709552,-27.7919613056803,88.7680000000109,132.41754,52.206808,132.41754,160.57844,33.78667,71.015024
1804,"p15",41093.2224,"high","stroke","left",-29.2988876961895,-17.0822577382059,377.983999999997,134.736377777778,42.9146044444444,134.736377777778,160.578755555556,33.7851372222222,71.0247222222222
1805,"p15",41559.9744,"high","stroke","left",-38.9612687572141,-19.4065998660941,200.460800000001,130.66245,47.406687,130.66245,160.57776,33.785291,71.030728
1806,"p15",41849.1904,"high","stroke","left",-34.4182338281907,-17.7153603409206,398.144,136.035610526316,43.4426078947368,136.035610526316,160.580073684211,33.7847142105263,71.0271794736842
1807,"p15",43409.2928,"high","stroke","left",23.3749216608089,-0.903863125674195,132.646399999998,114.20508,34.887294,114.20508,160.56544,33.776134,71.014718
1808,"p15",43641.6768,"high","stroke","left",21.9595422697989,-1.50545295299477,165.555200000003,113.196866666667,35.3488433333333,113.196866666667,160.5625,33.7747516666667,71.0049916666667
1809,"p15",44424.7424,"high","stroke","left",41.9337485719798,-7.41250020827694,92.7488000000012,127.7682,40.14458,127.7682,160.553,33.772812,70.982476
1810,"p15",46713.4976,"high","stroke","left",-59.727927560645,-1.4405332080245,198.463999999978,151.48017,34.560973,151.48017,160.53337,33.761484,70.95722
1811,"p15",47535.7184,"high","stroke","left",-56.2532929609025,3.28353452570207,132.646399999998,156.154057142857,33.3973814285714,156.154057142857,160.536342857143,33.7636728571429,70.9774628571429
1812,"p15",47757.1328,"high","stroke","left",-60.644240245175,-3.85825709263609,89.7535999999964,146.37636,36.170912,146.37636,160.5307,33.764522,70.98725
1813,"p15",47890.7776,"high","stroke","left",-60.6769655490208,-3.83371934563375,88.7551999999851,146.38232,36.120586,146.38232,160.53558,33.764432,70.982482
1814,"p15",48466.9952,"high","stroke","left",-61.3836304860427,-4.85710031544878,200.473599999998,146.19663,36.313249,146.19663,160.5363,33.765288,70.97968
1815,"p15",48846.9888,"high","stroke","left",-60.7903183993146,-4.0275806683304,175.526400000002,146.4608,35.8431675,146.4608,160.536755555556,33.76498,70.9733066666667
1816,"p15",49068.3904,"high","stroke","left",-61.0978194455309,-4.06603488605032,86.7711999999883,146.30185,36.02889,146.30185,160.53372,33.764356,70.969566
1817,"p15",49800.4352,"high","stroke","left",-42.7603769013636,8.04142638068723,111.270399999979,142.88946,30.649148,142.88946,160.526266666667,33.7573516666667,70.9356416666667
1818,"p15",49955.584,"high","stroke","left",-42.6863150699627,8.01977623516616,244.812799999985,138.348481818182,29.84736,138.348481818182,160.526216666667,33.7559583333333,70.9250466666667
1819,"p15",50735.9616,"high","stroke","left",-29.2181330563542,29.6022230214736,88.7552000000142,151.58984,27.961702,151.58984,160.52514,33.747332,70.92009
1820,"p15",52111.3472,"high","stroke","left",-13.8816195702162,-22.7068458832494,135.641600000003,127.960842857143,48.0597871428571,127.960842857143,160.567942857143,33.7810857142857,70.9989257142857
1821,"p15",52311.8208,"high","stroke","left",-13.957212364686,-22.1018696843118,201.459200000012,127.954775,47.76766875,127.954775,160.57302,33.782512,71.013807
1822,"p15",53222.4512,"high","stroke","left",-22.5685691288651,-25.4818310866902,221.414400000009,128.53241,50.454625,128.53241,160.587390909091,33.7853127272727,71.0111
1823,"p15",53711.1552,"high","stroke","left",-26.9743155895422,-15.9378440257985,88.7552000000142,134.1526,42.55082,134.1526,160.58882,33.783858,70.998068
1824,"p15",53933.5552,"high","stroke","left",-22.4008407305661,-12.6170956574016,243.353600000002,132.825508333333,40.8188325,132.825508333333,160.582125,33.7827766666667,71.0088275
1825,"p15",54933.4656,"high","stroke","left",3.10190233484492,5.37385089085823,113.689599999983,146.857066666667,32.6938733333333,146.857066666667,160.565233333333,33.7735416666667,71.011485
1826,"p15",56119.2576,"high","stroke","left",14.8754770245433,-0.783091936758467,120.665600000008,136.96138,34.264498,136.96138,160.54844,33.76384,71.019942
1827,"p15",56646.8352,"high","stroke","left",21.6312791685193,16.8806962955881,100.736000000004,154.38245,31.7522925,154.38245,160.538975,33.757095,71.00294
1828,"p15",57174.4256,"high","stroke","left",40.3376240966312,17.9856926458937,136.640000000014,155.401257142857,31.6014614285714,155.401257142857,160.539828571429,33.7543142857143,71.0223271428571
1829,"p15",57527.5264,"high","stroke","left",29.5158600664959,10.3041525933399,253.324800000002,128.399988888889,27.4766133333333,128.399988888889,160.54911,33.75623,71.035851
1830,"p15",58014.2336,"high","stroke","left",42.5089980579188,6.41771290575547,134.643199999991,149.3694,32.145,149.3694,160.54906,33.758356,71.023316
1831,"p15",58348.3392,"high","stroke","left",44.8437834047461,0.050394047756388,98.7392000000109,137.9467,33.79591,137.9467,160.5509,33.7610575,71.010185
1832,"p15",58546.8032,"high","stroke","left",42.4798227092283,-6.3140922808683,126.694400000008,144.64408,36.40906,144.64408,160.56345,33.7651233333333,71.018445
1833,"p16",239.8976,"low","neglect","right",12.2748600483911,-2.45520342695225,133.568,34.11905,48.138474,34.11905,138.1522,43.7686871428571,111.193457142857
1834,"p16",1480.512,"low","neglect","right",12.5002210336719,-3.25403592698225,80.7936000000002,32.5927714285714,49.8757371428571,32.5927714285714,138.151942857143,43.7680814285714,111.192228571429
1835,"p16",3201.5488,"low","neglect","right",23.7146651150054,-3.04917699997582,92.7487999999998,43.61003,49.06968,43.61003,138.15075,43.76835625,111.19715
1836,"p16",4427.6096,"low","neglect","right",18.1391749796214,-4.24771619833714,112.6912,33.359287,51.870068,33.359287,138.15254,43.769541,111.19899
1837,"p16",5204.1216,"low","neglect","right",18.5670917423144,-0.191197585130478,110.7072,135.9688375,43.76815875,135.9688375,138.1536,43.770545,111.2056
1838,"p16",13919.8848,"low","neglect","right",28.4169785142877,-8.02114122067908,147.596799999999,41.7459830769231,59.1924538461538,41.7459830769231,138.171030769231,43.7817215384615,111.229553846154
1839,"p16",15456.8064,"low","neglect","right",23.1044170212388,-7.22716148808121,154.099200000001,135.957085714286,44.088185,135.957085714286,138.174364285714,43.7833385714286,111.226171428571
1840,"p16",20976.256,"low","neglect","right",24.9595262782055,11.1143945461867,118.6816,79.3381127272727,30.93555,79.3381127272727,138.1727,43.7755836363636,111.249254545455
1841,"p16",25912.8576,"low","neglect","right",57.7883222051252,-8.2460410045615,140.620800000001,113.222375,48.7452108333333,113.222375,138.214685714286,43.79248,111.271064285714
1842,"p16",26563.6224,"low","neglect","right",46.8740286807737,-12.9759508062727,179.8272,33.31867625,72.5391275,33.31867625,138.217952941176,43.7959688235294,111.270164705882
1843,"p16",26955.8784,"low","neglect","right",48.6835206560219,-10.4836938906935,355.072,41.5513824242424,64.7017703030303,41.5513824242424,138.21916969697,43.7957512121212,111.271448484848
1844,"p16",27657.024,"low","neglect","right",44.4075660527839,-9.22894211571988,237.3632,56.7054142857143,58.1494195238095,56.7054142857143,138.21255,43.793,111.269845454545
1845,"p16",28116.7872,"low","neglect","right",46.6924736709945,-7.07490947934787,255.616000000002,63.1811040909091,52.7338640909091,63.1811040909091,138.210030434783,43.7910182608696,111.272034782609
1846,"p16",29550.2976,"low","neglect","right",58.9669593991501,26.9143053609156,248.3328,127.808491666667,33.67405,127.808491666667,138.197665217391,43.7668734782609,111.29007826087
1847,"p16",29863.4624,"low","neglect","right",58.9920713324429,26.3893621445902,144.32,127.86305,33.743205,127.86305,138.1978,43.7659492857143,111.293364285714
1848,"p16",30029.7216,"low","neglect","right",58.486516463128,25.8125834761688,123.251199999999,127.534833333333,33.9254033333333,127.534833333333,138.192258333333,43.7642525,111.289508333333
1849,"p16",47536.192,"low","neglect","right",49.5113384908694,-2.60619690022168,95.7439999999988,108.37315,45.81790125,108.37315,138.1672375,43.7760025,111.231575
1850,"p16",48315.6224,"low","neglect","right",52.1757414322735,-2.77276446571096,88.7551999999996,111.614025,44.4064275,111.614025,138.1809125,43.78081625,111.2565125
1851,"p16",49641.728,"low","neglect","right",44.4442638503993,-5.2592698139313,80.7935999999972,62.960285,50.3397825,62.960285,138.1805375,43.78165375,111.254475
1852,"p16",49923.9808,"low","neglect","right",41.5885761332484,-5.29354418796145,168.5504,60.1570446666667,49.4240626666667,60.1570446666667,138.1817,43.7818873333333,111.25618
1853,"p16",50942.6176,"low","neglect","right",45.2385951871292,-5.67733727463981,82.7776000000013,61.78338875,52.84655125,61.78338875,138.1731125,43.77847,111.244625
1854,"p16",52059.5328,"low","neglect","right",34.9590681940935,-5.47275229390287,92.7488000000012,53.7234985714286,53.6720357142857,53.7234985714286,138.164855555556,43.7755277777778,111.232866666667
1855,"p16",52421.568,"low","neglect","right",33.4441739793471,-5.77582008953221,90.7519999999931,51.76923,54.2518028571429,51.76923,138.163466666667,43.7745322222222,111.233577777778
1856,"p16",54186.8288,"low","neglect","right",27.2324256724084,-7.29855449329633,82.7776000000013,47.0259025,52.96909375,47.0259025,138.1776375,43.780315,111.253
1857,"p16",54642.688,"low","neglect","right",46.1694587225776,-4.74961783425273,102.732799999998,63.18285,52.268868,63.18285,138.16591,43.775338,111.23681
1858,"p16",59559.8976,"low","neglect","right",86.4378524503178,22.1160204299304,88.268799999998,136.054014285714,32.2826357142857,136.054014285714,138.207677777778,43.7691377777778,111.297855555556
1859,"p16",2130.88,"medium","neglect","right",52.9450040591622,-8.27917085732139,97.7407999999996,124.49234,46.228686,124.49234,138.20116,43.787204,111.27284
1860,"p16",3377.0624,"medium","neglect","right",59.0898005891834,28.9678322349377,177.088000000003,136.3251125,41.73584375,136.3251125,138.205622222222,43.7827688888889,111.282933333333
1861,"p16",4263.8848,"medium","neglect","right",54.5661897726753,-6.99610120081575,134.643199999999,124.83676,45.999304,124.83676,138.1899,43.7831557142857,111.265871428571
1862,"p16",4532.17279999999,"medium","neglect","right",51.4399654060055,-8.28951466886626,88.7680000000037,124.232033333333,46.0453733333333,124.232033333333,138.19728,43.78625,111.27188
1863,"p16",7918.3744,"medium","neglect","right",55.8050639617107,-13.406171033175,110.70719999999,123.824533333333,49.876625,123.824533333333,138.197133333333,43.7914516666667,111.252016666667
1864,"p16",8296.79359999999,"medium","neglect","right",55.1091831525659,-15.3456299318928,155.584000000003,123.800183333333,50.380385,123.800183333333,138.2005125,43.79129,111.2586125
1865,"p16",9584.7424,"medium","neglect","right",68.9825065342892,7.17805881001844,111.372799999997,129.27345,41.07152,129.27345,138.2168,43.78821,111.280166666667
1866,"p16",9738.99519999999,"medium","neglect","right",69.6319333601574,7.11565403574135,134.643200000006,129.2479,40.69989,129.2479,138.212371428571,43.78599,111.280285714286
1867,"p16",10462.0672,"medium","neglect","right",69.4314570117818,11.982131449248,311.168000000005,129.862453846154,39.4969069230769,129.862453846154,138.226953333333,43.7870606666667,111.296313333333
1868,"p16",10928.3328,"medium","neglect","right",70.6303906323515,11.8915355653085,156.646400000012,130.231675,39.12461125,130.231675,138.2277875,43.7870575,111.29795
1869,"p16",11128.8576,"medium","neglect","right",70.9358995063632,12.1288632059979,176.9856,130.262044444444,39.37692,130.262044444444,138.2269,43.7867388888889,111.297544444444
1870,"p16",11551.1808,"medium","neglect","right",72.5034707481436,13.9910134852823,198.476799999989,130.82705,37.225159,130.82705,138.21359,43.78174,111.29188
1871,"p16",11861.3504,"medium","neglect","right",73.5489333898721,12.9533380253102,222.412800000006,130.726954545455,37.4406654545455,130.726954545455,138.2263,43.7848963636364,111.302236363636
1872,"p16",13461.5808,"medium","neglect","right",58.05900663365,-11.1556063975215,87.7695999999996,123.62285,47.77082,123.62285,138.19976,43.788324,111.26976
1873,"p16",18304.9472,"medium","neglect","right",53.061488239858,-18.2177456608663,86.7712000000029,123.78,51.533556,123.78,138.18744,43.790786,111.24118
1874,"p16",20302.2592,"medium","neglect","right",60.1517123305992,29.4447220273058,89.3055999999924,136.57434,41.791334,136.57434,138.22274,43.787656,111.29704
1875,"p16",21190.9376,"medium","neglect","right",52.325763791129,26.799550739332,200.460800000001,135.19491,41.408494,135.19491,138.19422,43.776782,111.27771
1876,"p16",21945.6256,"medium","neglect","right",56.7152168561295,27.2516491059056,156.160000000003,135.5141875,41.501325,135.5141875,138.1939625,43.7734275,111.2841
1877,"p16",22523.648,"medium","neglect","right",59.9608306227809,45.6406687396761,201.471999999994,136.9919375,41.3513775,136.9919375,138.18877,43.764297,111.2891
1878,"p16",25790.3872,"medium","neglect","right",45.3467761360421,-3.72281858683098,220.928,125.935955555556,44.0125533333333,125.935955555556,138.190527272727,43.7849054545455,111.259136363636
1879,"p16",28321.6896,"medium","neglect","right",54.7487609652582,-10.971989127129,155.584000000003,123.3419,47.1814471428571,123.3419,138.193325,43.78799375,111.2589375
1880,"p16",28832.32,"medium","neglect","right",49.3722413832122,-8.07350691522089,132.646399999998,122.759285714286,46.3316228571429,122.759285714286,138.186385714286,43.7853942857143,111.252571428571
1881,"p16",36839.8592,"medium","neglect","right",75.9588171803934,24.622436515129,88.7680000000109,137.26886,42.01457,137.26886,138.22442,43.772958,111.30204
1882,"p16",43716.0576,"medium","neglect","right",41.8591038111595,-6.72764513068529,132.646399999998,121.088483333333,46.051065,121.088483333333,138.195928571429,43.7898942857143,111.248885714286
1883,"p16",43923.5072,"medium","neglect","right",41.9336954863454,-6.89420935418681,125.299200000009,121.13128,46.094,121.13128,138.1958,43.7895771428571,111.250042857143
1884,"p16",44293.248,"medium","neglect","right",43.8547958701625,-4.53244742509349,132.160000000003,124.203466666667,44.80358,124.203466666667,138.198942857143,43.7894914285714,111.2552
1885,"p16",44537.1008,"medium","neglect","right",45.5754797458729,-3.5614948484565,221.414399999994,125.960572727273,44.5240972727273,125.960572727273,138.200863636364,43.7895790909091,111.257827272727
1886,"p16",45903.3472,"medium","neglect","right",42.2544157322649,-9.18321198865553,90.7648000000045,118.43485,47.26479,118.43485,138.19754,43.790084,111.25052
1887,"p16",46192.0896,"medium","neglect","right",40.3045003807294,-7.87593289350707,178.521600000007,117.61028,47.114998,117.61028,138.190722222222,43.7880144444444,111.242622222222
1888,"p16",49423.4752,"medium","neglect","right",59.0398613905692,-11.6127255716429,134.643199999991,115.1366,51.8313133333333,115.1366,138.224342857143,43.7995157142857,111.2489
1889,"p16",49914.1632,"medium","neglect","right",58.080089692902,-13.3090397276182,254.975999999995,118.820078571429,51.1022835714286,118.820078571429,138.229585714286,43.8000507142857,111.253585714286
1890,"p16",52302.2976,"medium","neglect","right",56.558077896244,-7.79734802047862,155.584000000003,125.0402375,46.93896,125.0402375,138.2104875,43.791715,111.253725
1891,"p16",56309.9392,"medium","neglect","right",44.7714934091478,14.0123788873547,89.7535999999964,123.6592,38.624542,123.6592,138.20286,43.785096,111.25478
1892,"p16",57043.6352,"medium","neglect","right",50.9741990314057,11.6294945544747,90.7648000000045,125.38822,39.548806,125.38822,138.20218,43.782206,111.26186
1893,"p16",58687.4752,"medium","neglect","right",51.1979903937454,-1.8361257575648,88.7551999999996,123.05194,44.045498,123.05194,138.20406,43.787074,111.26534
1894,"p16",59264.9216,"medium","neglect","right",48.8822265870393,-4.16259561105463,133.644799999995,123.711571428571,45.3036371428571,123.711571428571,138.188085714286,43.7832785714286,111.249042857143
1895,"p16",59508.48,"medium","neglect","right",48.3998118960622,-4.62347925948602,134.643200000006,123.640671428571,45.1731757142857,123.640671428571,138.196814285714,43.7851142857143,111.258385714286
1896,"p16",1768.2304,"high","neglect","right",67.382070532192,7.91388893608064,201.459199999998,128.802311111111,40.5835811111111,128.802311111111,138.20425,43.777662,111.27324
1897,"p16",2197.0816,"high","neglect","right",66.4455464399922,8.05918376733832,239.360000000001,128.812083333333,40.4959558333333,128.812083333333,138.189575,43.7725458333333,111.264266666667
1898,"p16",2858.3808,"high","neglect","right",77.5026602045784,30.3065102442932,177.126400000008,137.4330125,41.958805,137.4330125,138.217566666667,43.7697588888889,111.298
1899,"p16",3613.9648,"high","neglect","right",68.1842170626476,8.05081488551824,87.7568000000028,129.45925,40.4559525,129.45925,138.18186,43.763152,111.27186
1900,"p16",3812.42880000001,"high","neglect","right",68.3490048155897,7.88946023655304,110.70719999999,129.351433333333,40.2570816666667,129.351433333333,138.195933333333,43.7687083333333,111.2803
1901,"p16",7278.784,"high","neglect","right",58.3560405538605,-8.95167059058256,332.979200000002,125.500085714286,46.2410528571429,125.500085714286,138.23048125,43.7964175,111.26725
1902,"p16",7655.6416,"high","neglect","right",58.3472306223956,-8.83636661183875,110.707200000004,125.53756,46.21353,125.53756,138.2303,43.7957816666667,111.269083333333
1903,"p16",7921.93280000001,"high","neglect","right",62.439446949567,-4.12705365925249,88.7679999999964,126.864525,44.7700925,126.864525,138.2249,43.793424,111.26716
1904,"p16",8654.97600000001,"high","neglect","right",65.106012816759,1.33175876088399,155.583999999988,128.183014285714,43.1212471428571,128.183014285714,138.2068875,43.7864875,111.261
1905,"p16",9055.5392,"high","neglect","right",66.8479499411617,5.02484766343612,245.337599999999,128.4488,41.7430016666667,128.4488,138.215133333333,43.7869475,111.269341666667
1906,"p16",9388.6464,"high","neglect","right",67.1268653794445,4.76464535928773,89.7536000000109,128.46266,41.63632,128.46266,138.22182,43.78871,111.27362
1907,"p16",10364.608,"high","neglect","right",63.0991438662583,-11.628356612275,113.753599999996,126.86448,47.830688,126.86448,138.22355,43.7944333333333,111.265333333333
1908,"p16",11987.8016,"high","neglect","right",67.2023413760058,8.48613615720002,200.460800000001,129.1813,40.563855,129.1813,138.20528,43.780654,111.26917
1909,"p16",12233.1392,"high","neglect","right",67.0307247434057,8.1047143444083,333.107200000028,129.09812,40.6384426666667,129.09812,138.20341875,43.7797175,111.2688875
1910,"p16",12609.1392,"high","neglect","right",66.9206663183458,8.57947374434736,444.21120000002,129.071075,40.43731,129.071075,138.203923809524,43.7790985714286,111.270423809524
1911,"p16",13231.5136,"high","neglect","right",69.3462333060096,11.1339791207546,178.099200000026,130.3928625,39.4324525,130.3928625,138.207533333333,43.7791033333333,111.2739
1912,"p16",14074.8416,"high","neglect","right",71.1281430744926,10.6618039566272,95.7312000000093,130.690275,39.37799,130.690275,138.20398,43.77581,111.2771
1913,"p16",14830.3744,"high","neglect","right",63.9900150911856,3.85105140400382,132.646399999998,127.7394,42.0456016666667,127.7394,138.191928571429,43.7752385714286,111.264471428571
1914,"p16",15454.208,"high","neglect","right",67.0325715420649,7.53038684694998,468.262400000007,129.008004545455,40.2765177272727,129.008004545455,138.209090909091,43.7793113636364,111.278363636364
1915,"p16",16166.7584,"high","neglect","right",77.7790866969351,1.13780856096232,89.7663999999932,131.83336,42.327372,131.83336,138.21636,43.781566,111.2834
1916,"p16",16366.4256,"high","neglect","right",79.0408308276871,-0.252069774639198,111.705600000016,131.38774,42.453906,131.38774,138.228133333333,43.78507,111.292816666667
1917,"p16",20539.6608,"high","neglect","right",79.7919816529277,12.0504156541912,221.401600000012,134.17934,39.074914,134.17934,138.2529,43.7888672727273,111.284436363636
1918,"p16",21894.6944,"high","neglect","right",89.2716984412992,-12.7137434803823,177.523200000025,135.8537875,49.0082475,135.8537875,138.248266666667,43.7949955555556,111.263288888889
1919,"p16",22984.2688,"high","neglect","right",67.4115901397533,7.98792417615294,87.7695999999996,129.76364,40.281624,129.76364,138.24114,43.78765,111.2719
1920,"p16",24294.7712,"high","neglect","right",71.601016745499,9.41734827513534,354.04800000001,130.876811764706,39.9110494117647,130.876811764706,138.188211764706,43.7637911764706,111.272670588235
1921,"p16",24781.4656,"high","neglect","right",71.0867219118289,9.55621795218023,335.103999999992,130.683273333333,39.853354,130.683273333333,138.18779375,43.763534375,111.266375
1922,"p16",25959.936,"high","neglect","right",61.4857749167627,20.2682047094649,245.337599999999,134.404836363636,40.7178718181818,134.404836363636,138.216241666667,43.770835,111.285708333333
1923,"p16",26339.9168,"high","neglect","right",64.7265046393365,20.5883982655111,243.353600000002,135.01416,40.866487,135.01416,138.209791666667,43.7671008333333,111.289516666667
1924,"p16",26715.9168,"high","neglect","right",68.2861958784516,20.9329769510749,265.292800000025,135.286445454545,40.8942218181818,135.286445454545,138.207230769231,43.7671907692308,111.286138461538
1925,"p16",28247.6672,"high","neglect","right",57.9280525198433,-8.13569791331334,88.7551999999851,125.4868,46.455786,125.4868,138.20808,43.788024,111.26196
1926,"p16",30024.6144,"high","neglect","right",67.8395877000395,7.56887489527237,333.619199999986,129.098628571429,40.6238364285714,129.098628571429,138.209713333333,43.77978,111.273773333333
1927,"p16",33456.768,"high","neglect","right",58.9669202451742,-9.22236204617187,155.097600000008,125.549783333333,46.757555,125.549783333333,138.223575,43.792345,111.262175
1928,"p16",33878.1568,"high","neglect","right",68.2455172421709,-14.7774014827117,201.459199999983,127.8543375,50.075765,127.8543375,138.22734,43.794413,111.26168
1929,"p16",35432.6144,"high","neglect","right",61.3177842789382,8.73894545292612,578.444799999997,127.803873076923,40.1808876923077,127.803873076923,138.220096296296,43.7826066666667,111.274807407407
1930,"p16",36145.3824,"high","neglect","right",59.7155299114919,4.16437980140168,220.403200000001,126.7503,41.822591,126.7503,138.221918181818,43.7832618181818,111.277063636364
1931,"p16",39298.5344,"high","neglect","right",60.5260022541217,-5.77623849537562,289.536000000022,126.402527272727,45.5358909090909,126.402527272727,138.235371428571,43.7934307142857,111.270035714286
1932,"p16",43008.7808,"high","neglect","right",58.9932310229599,-6.99782359651157,135.641600000003,125.88098,45.715878,125.88098,138.234757142857,43.7916914285714,111.271528571429
1933,"p16",43187.3024,"high","neglect","right",58.9642791078082,-7.1894042138483,153.587200000009,125.884766666667,45.6349883333333,125.884766666667,138.2361375,43.7918075,111.272925
1934,"p16",43518.4128,"high","neglect","right",60.6444744930703,0.110035192104133,312.166399999987,126.542138461538,43.1371876923077,126.542138461538,138.23854,43.7906873333333,111.27702
1935,"p16",43898.4064,"high","neglect","right",63.5674349202117,1.0427593489564,331.110400000005,127.433938461538,42.8026107692308,127.433938461538,138.237,43.790105625,111.27643125
1936,"p16",44474.8544,"high","neglect","right",74.3995201875466,-1.59793393763513,156.582400000014,129.885671428571,43.3256042857143,129.885671428571,138.2401,43.79113375,111.27665
1937,"p16",45140.0832,"high","neglect","right",66.8901089271411,12.2357720754659,314.150399999984,129.634207692308,39.4101776923077,129.634207692308,138.229013333333,43.786124,111.27506
1938,"p16",45495.808,"high","neglect","right",66.6736442676916,11.8811343214329,154.099199999997,129.742642857143,39.4209371428571,129.742642857143,138.2125875,43.7820075,111.26695
1939,"p16",46722.048,"high","neglect","right",75.2855452845796,13.2615084686027,88.7552000000142,132.49608,38.867536,132.49608,138.24244,43.784314,111.28822
1940,"p16",47206.8608,"high","neglect","right",67.2736398923005,4.60598947107981,338.099199999997,129.19691875,41.780509375,129.19691875,138.21988125,43.779871875,111.2774
1941,"p16",47677.5936,"high","neglect","right",64.8474176925333,3.85740566091901,308.185599999997,128.336446153846,41.7971992307692,128.336446153846,138.22178,43.7804373333333,111.278453333333
1942,"p16",48096.0256,"high","neglect","right",63.3677355561266,3.57434248616308,200.473599999998,127.7803125,41.8868275,127.7803125,138.22592,43.781512,111.28115
1943,"p16",48386.2528,"high","neglect","right",64.5427180203666,5.33887714009529,420.1728,128.145142105263,41.1226168421053,128.145142105263,138.223845,43.7810045,111.27934
1944,"p16",49272.1792,"high","neglect","right",66.8472257717906,6.58379805900304,110.707200000004,129.333966666667,41.012295,129.333966666667,138.222816666667,43.7803566666667,111.280716666667
1945,"p16",49648.6784,"high","neglect","right",63.5897867757857,6.93309512053974,178.329600000026,128.212814285714,40.8279385714286,128.212814285714,138.222055555556,43.7798022222222,111.280077777778
1946,"p16",49937.7152,"high","neglect","right",65.6291730102252,7.47718137101453,178.150400000013,128.630728571429,40.6297928571429,128.630728571429,138.211711111111,43.7769211111111,111.2743
1947,"p16",50382.72,"high","neglect","right",83.1311814338646,12.5930007211784,90.7519999999786,134.1861,37.3757325,134.1861,138.2506,43.786604,111.2941
1948,"p16",51603.9808,"high","neglect","right",76.9349713442529,13.10433804701,266.892800000001,133.202238461538,38.8625453846154,133.202238461538,138.246330769231,43.7832738461538,111.294976923077
1949,"p16",52026.0736,"high","neglect","right",72.724998857828,11.786764785355,244.351999999984,131.352616666667,39.257805,131.352616666667,138.214566666667,43.7741508333333,111.280341666667
1950,"p16",52337.2416,"high","neglect","right",72.6148725132324,11.3242575955335,157.580799999996,131.371866666667,39.34337,131.371866666667,138.2042,43.7715275,111.273875
1951,"p16",53314.7776,"high","neglect","right",70.0852466523655,9.72058702632883,201.407999999996,130.474725,39.856445,130.474725,138.20895,43.772326,111.27944
1952,"p16",53604.9536,"high","neglect","right",68.6108337205893,11.2140162685541,375.500800000009,130.283125,39.55961125,130.283125,138.21315,43.7737166666667,111.280533333333
1953,"p16",54228.7872,"high","neglect","right",71.3271233316316,10.0458150978658,107.712,130.8399,39.7034016666667,130.8399,138.197133333333,43.7696366666667,111.271166666667
1954,"p16",54981.504,"high","neglect","right",71.8948143730152,10.2793125162989,378.176000000007,131.011413333333,39.5200566666667,131.011413333333,138.197688888889,43.7685355555556,111.272838888889
1955,"p16",55714.7392,"high","neglect","right",72.0168187535465,10.1659736277577,265.279999999999,131.042053846154,39.6098923076923,131.042053846154,138.195976923077,43.7668684615385,111.273084615385
1956,"p16",56046.848,"high","neglect","right",72.5920168994674,9.72810922220633,110.924799999979,131.2799,39.770676,131.2799,138.195566666667,43.7663366666667,111.27415
1957,"p16",56891.712,"high","neglect","right",70.3369123949837,11.1653832018845,691.161599999992,130.656883333333,39.3410676666667,130.656883333333,138.190609375,43.76523375,111.2697875
1958,"p16",58424.448,"high","neglect","right",67.1841678509592,11.7563075144321,311.168000000005,129.903186666667,39.2777866666667,129.903186666667,138.190106666667,43.7645706666667,111.268853333333
1959,"p16",59514.048,"high","neglect","right",69.6239226230595,6.81566970851655,222.003200000006,130.112409090909,40.9600527272727,130.112409090909,138.183354545455,43.7629436363636,111.274027272727
1960,"p16",59911.9104,"high","neglect","right",65.5698779820766,7.96961570855821,89.7535999999964,128.61992,40.537448,128.61992,138.17118,43.760736,111.26234
1961,"p17",892.8512,"low","stroke","left",11.1608349785761,-2.84608349653028,170.112,77.0317614285714,47.7054028571429,77.0317614285714,161.88988125,42.940835625,173.00230625
1962,"p17",1624.96,"low","stroke","left",10.0367965996141,-4.32099626345479,111.7056,70.4891490909091,49.7367754545455,70.4891490909091,161.889690909091,42.9400581818182,173.0082
1963,"p17",7428.0576,"low","stroke","left",56.6610908307459,1.62376440880684,109.7088,134.091114285714,41.4444757142857,134.091114285714,161.913718181818,42.9362236363636,173.050690909091
1964,"p17",16619.3664,"low","stroke","left",17.8394372544213,-2.74095407751878,143.616000000002,150.727314285714,43.4468007142857,150.727314285714,161.89975,42.9437557142857,173.021707142857
1965,"p17",17156.928,"low","stroke","left",19.0782718698887,-1.90515978032904,144.614399999999,109.388330769231,44.5839238461538,109.388330769231,161.895778571429,42.9419214285714,173.028164285714
1966,"p17",17899.9424,"low","stroke","left",11.9100936971093,10.2363785794788,90.7776000000013,133.0077625,37.470155,133.0077625,161.889788888889,42.9361366666667,173.016377777778
1967,"p17",20178.8928,"low","stroke","left",-13.7100738299314,-2.02028254767769,199.4624,133.6518625,43.948186875,133.6518625,161.881768421053,42.93669,172.993605263158
1968,"p17",20910.9376,"low","stroke","left",6.70176363690172,-10.0195537427368,87.7567999999992,40.58819875,64.69784875,40.58819875,161.886533333333,42.9401744444444,172.992077777778
1969,"p17",21339.712,"low","stroke","left",8.90735703862344,-7.42617069914155,121.7536,57.9977633333333,56.0495333333333,57.9977633333333,161.895816666667,42.9456341666667,173.004358333333
1970,"p17",24471.9744,"low","stroke","left",-21.3345750672643,1.74574867944621,215.423999999999,146.1158,42.354035,146.1158,161.889565,42.9404845,172.98786
1971,"p17",25164.9536,"low","stroke","left",-24.4368529563122,10.6159717628371,155.583999999999,139.776521428571,38.6072321428571,139.776521428571,161.87994,42.9338846666667,172.98232
1972,"p17",25342.4896,"low","stroke","left",-24.3959751138975,11.0587358047277,133.644799999998,140.350263636364,38.2394709090909,140.350263636364,161.876046153846,42.9330707692308,172.986761538462
1973,"p17",26075.52,"low","stroke","left",-24.3646971291569,12.6589444498274,111.3344,141.2183,37.6381981818182,141.2183,161.874690909091,42.9282845454545,172.976881818182
1974,"p17",26370.944,"low","stroke","left",-29.154303834944,8.76137983312153,99.7376000000004,146.612975,40.057585,146.612975,161.86673,42.928432,172.98827
1975,"p17",26603.9424,"low","stroke","left",-21.6302557226903,3.91929238376897,111.526399999999,136.4345,41.2768081818182,136.4345,161.872863636364,42.9278127272727,172.973445454545
1976,"p17",29617.8304,"low","stroke","left",17.3244000548921,-2.94413448072657,100.736000000001,150.776,43.6571925,150.776,161.88537,42.937011,173.01308
1977,"p17",30613.1712,"low","stroke","left",18.5977933544121,-2.91146750996431,166.1312,150.71046875,43.570918125,150.71046875,161.8964,42.94243875,173.01263125
1978,"p17",31414.6048,"low","stroke","left",24.9797279340867,-9.55402404626187,123.660799999998,69.874669,59.909587,69.874669,161.896791666667,42.9429291666667,173.014175
1979,"p17",31962.1376,"low","stroke","left",15.0742042173807,-3.92930221988367,155.4944,150.680425,43.6737608333333,150.680425,161.895646666667,42.9418333333333,173.0091
1980,"p17",32218.368,"low","stroke","left",18.8239054607317,-3.0152071221365,166.208000000002,121.64268,45.7092713333333,121.64268,161.8950125,42.9413275,173.01184375
1981,"p17",32528.3712,"low","stroke","left",29.0453639027264,-2.8853084093527,89.7536,125.381242857143,45.3658314285714,125.381242857143,161.897277777778,42.9415333333333,173.029577777778
1982,"p17",32968.192,"low","stroke","left",17.463511519875,-0.627305487559558,144.614399999999,159.571264285714,42.9375228571429,159.571264285714,161.894942857143,42.9409014285714,173.015664285714
1983,"p17",40525.1968,"low","stroke","left",-20.6170637842008,31.5945832994301,121.676800000001,148.563128571429,33.8587928571429,148.563128571429,161.857983333333,42.9137733333333,172.9782
1984,"p17",42245.824,"low","stroke","left",19.613332379879,-3.89624867783763,207.4496,110.261068421053,46.9161521052632,110.261068421053,161.8926,42.9418542105263,173.011015789474
1985,"p17",42475.2128,"low","stroke","left",19.8421088608439,-3.74655278514451,133.644800000002,109.319053846154,47.0307676923077,109.319053846154,161.894307692308,42.94229,173.012753846154
1986,"p17",45973.8368,"low","stroke","left",21.3874204838365,2.22301242308581,257.868799999997,114.946077272727,41.1684172727273,114.946077272727,161.894929166667,42.9383025,173.014591666667
1987,"p17",47542.2464,"low","stroke","left",12.1318267217251,10.1786560525669,86.7712000000029,153.649488888889,41.3926755555556,153.649488888889,161.886644444444,42.9347711111111,173.006644444444
1988,"p17",48373.888,"low","stroke","left",12.7112839336212,-3.60309593189192,172.531199999998,112.3026925,45.868281875,112.3026925,161.89095625,42.938666875,173.0144
1989,"p17",49533.1712,"low","stroke","left",10.1351039042305,-2.73856147176703,122.432000000001,75.1656416666667,46.4239441666667,75.1656416666667,161.891666666667,42.940325,173.008258333333
1990,"p17",50149.7856,"low","stroke","left",9.78870474931302,-3.84698587830651,89.7536000000036,71.3285155555556,49.0858477777778,71.3285155555556,161.891722222222,42.9404577777778,173.005833333333
1991,"p17",51565.2608,"low","stroke","left",14.0343452305496,11.9808807259753,167.551999999996,149.58234,39.9586806666667,149.58234,161.8873375,42.936315,173.035225
1992,"p17",52448.3968,"low","stroke","left",18.7526388660983,-3.53489501121328,233.459199999998,118.712663636364,45.7289763636364,118.712663636364,161.887186363636,42.9369263636364,173.011845454545
1993,"p17",55739.6736,"low","stroke","left",-9.14175314574008,1.07881933057776,202.457600000002,159.560211111111,42.8859783333333,159.560211111111,161.886678947368,42.9381952631579,173.001715789474
1994,"p17",56041.8688,"low","stroke","left",-5.40080553503752,4.67593722129528,186.508799999996,133.805908333333,40.498955,133.805908333333,161.886061111111,42.9376422222222,173.001444444444
1995,"p17",57071.1552,"low","stroke","left",-4.29086281968325,-0.512654948633104,136.2304,131.065238461538,43.3765530769231,131.065238461538,161.884738461538,42.9365853846154,172.998776923077
1996,"p17",57529.216,"low","stroke","left",6.09024682286358,-1.05880036022024,245.350400000003,72.8713713043478,44.5974804347826,72.8713713043478,161.883595652174,42.9362943478261,173.000673913043
1997,"p17",58108.672,"low","stroke","left",-5.03975901919484,-0.143469038899326,223.846399999995,131.662495238095,43.1235447619048,131.662495238095,161.884471428571,42.9362838095238,172.998647619048
1998,"p17",58472.7296,"low","stroke","left",9.94697427276534,11.6781696422264,118.681599999996,141.484363636364,37.8014763636364,141.484363636364,161.881572727273,42.9360636363636,173.034227272727
1999,"p17",59113.5616,"low","stroke","left",13.9364371398182,1.40052621460459,110.707200000004,146.942154545455,42.6310245454545,146.942154545455,161.882790909091,42.9348018181818,172.992818181818
[truncated: 9,640 more rows]
